# Supplementary material for: Vulnerability to climate change of United States marine mammal stocks in the western North Atlantic, Gulf of Mexico, and Caribbean
Source: PLoS One. 2023 Sep 20;18(9):e0290643. doi: 10.1371/journal.pone.0290643 (PMC10511136; doi:10.1371/journal.pone.0290643)
Supplement: S1 Dataset — Expert scores for each exposure factor and sensitivity attribute aggregated by stock. (CSV) [file pone.0290643.s001.csv]

StockName	FunctionalGroup	Attribute	AttributeName	MeanScore	MeanDataQuality	Low	Moderate	High	VeryHigh
Atlantic spotted dolphin (Gulf of Mexico)	Delphinid	Exposure Factor	Air Temperature (Standard anomaly)	3.866666667	3	0	0	2	13
Atlantic spotted dolphin (Gulf of Mexico)	Delphinid	Exposure Factor	Air Temperature (Variance ratio)	1.066666667	3	14	1	0	0
Atlantic spotted dolphin (Gulf of Mexico)	Delphinid	Exposure Factor	Circulation	2.666666667	2.333333333	0	7	6	2
Atlantic spotted dolphin (Gulf of Mexico)	Delphinid	Sensitivity Attribute	Cumulative Stressors	2.333333333	2	0	10	5	0
Atlantic spotted dolphin (Gulf of Mexico)	Delphinid	Exposure Factor	Dissolved oxygen (Standard anomaly)	3.933333333	3	0	0	1	14
Atlantic spotted dolphin (Gulf of Mexico)	Delphinid	Exposure Factor	Dissolved oxygen (Variance ratio)	1.066666667	3	14	1	0	0
Atlantic spotted dolphin (Gulf of Mexico)	Delphinid	Sensitivity Attribute	Generation Time	2.266666667	2	0	11	4	0
Atlantic spotted dolphin (Gulf of Mexico)	Delphinid	Sensitivity Attribute	Habitat Specificity	2.666666667	2	1	6	5	3
Atlantic spotted dolphin (Gulf of Mexico)	Delphinid	Sensitivity Attribute	Home Range	2.133333333	1.666666667	0	13	2	0
Atlantic spotted dolphin (Gulf of Mexico)	Delphinid	Sensitivity Attribute	Lifetime Reproductive Potential	2.466666667	2	1	7	6	1
Atlantic spotted dolphin (Gulf of Mexico)	Delphinid	Sensitivity Attribute	Migration	3.6	2.333333333	0	0	6	9
Atlantic spotted dolphin (Gulf of Mexico)	Delphinid	Exposure Factor	Ocean pH (Standard anomaly)	3.933333333	3	0	0	1	14
Atlantic spotted dolphin (Gulf of Mexico)	Delphinid	Exposure Factor	Ocean pH (Variance ratio)	1.066666667	3	14	1	0	0
Atlantic spotted dolphin (Gulf of Mexico)	Delphinid	Exposure Factor	Precipitation (Standard anomaly)	1.066666667	3	14	1	0	0
Atlantic spotted dolphin (Gulf of Mexico)	Delphinid	Exposure Factor	Precipitation (Variance ratio)	1.133333333	2.666666667	13	2	0	0
Atlantic spotted dolphin (Gulf of Mexico)	Delphinid	Sensitivity Attribute	Prey/Diet Specificity	1.733333333	2	5	9	1	0
Atlantic spotted dolphin (Gulf of Mexico)	Delphinid	Sensitivity Attribute	Reproductive Plasticity	1.466666667	1	9	5	1	0
Atlantic spotted dolphin (Gulf of Mexico)	Delphinid	Exposure Factor	Sea ice coverage (Standard anomaly)	1	3	15	0	0	0
Atlantic spotted dolphin (Gulf of Mexico)	Delphinid	Exposure Factor	Sea ice coverage (Variance ratio)	1	3	15	0	0	0
Atlantic spotted dolphin (Gulf of Mexico)	Delphinid	Exposure Factor	Sea level rise	2.6	3	0	10	1	4
Atlantic spotted dolphin (Gulf of Mexico)	Delphinid	Exposure Factor	Sea Surface Salinity (Standard anomaly)	2	2.666666667	5	6	3	1
Atlantic spotted dolphin (Gulf of Mexico)	Delphinid	Exposure Factor	Sea Surface Salinity (Variance ratio)	1.266666667	2.666666667	11	4	0	0
Atlantic spotted dolphin (Gulf of Mexico)	Delphinid	Exposure Factor	Sea Surface Temperature (Standard anomaly)	3.933333333	3	0	0	1	14
Atlantic spotted dolphin (Gulf of Mexico)	Delphinid	Exposure Factor	Sea Surface Temperature (Variance ratio)	1.066666667	3	14	1	0	0
Atlantic spotted dolphin (Gulf of Mexico)	Delphinid	Sensitivity Attribute	Site Fidelity	1.866666667	1.333333333	3	11	1	0
Atlantic spotted dolphin (Gulf of Mexico)	Delphinid	Sensitivity Attribute	Species Abundance	1.266666667	2.333333333	12	2	1	0
Atlantic spotted dolphin (Gulf of Mexico)	Delphinid	Sensitivity Attribute	Species Abundance Trend	2.266666667	0.6666666667	2	8	4	1
Atlantic spotted dolphin (Puerto Rico and US Virgin Islands)	Delphinid	Exposure Factor	Air Temperature (Standard anomaly)	3.333333333	2	0	5	0	10
Atlantic spotted dolphin (Puerto Rico and US Virgin Islands)	Delphinid	Exposure Factor	Air Temperature (Variance ratio)	1.333333333	2	10	5	0	0
Atlantic spotted dolphin (Puerto Rico and US Virgin Islands)	Delphinid	Exposure Factor	Circulation	2.933333333	1	1	4	5	5
Atlantic spotted dolphin (Puerto Rico and US Virgin Islands)	Delphinid	Sensitivity Attribute	Cumulative Stressors	2.933333333	1.666666667	2	2	6	5
Atlantic spotted dolphin (Puerto Rico and US Virgin Islands)	Delphinid	Exposure Factor	Dissolved oxygen (Standard anomaly)	3.533333333	2	1	1	2	11
Atlantic spotted dolphin (Puerto Rico and US Virgin Islands)	Delphinid	Exposure Factor	Dissolved oxygen (Variance ratio)	1.866666667	2	10	0	2	3
Atlantic spotted dolphin (Puerto Rico and US Virgin Islands)	Delphinid	Sensitivity Attribute	Generation Time	2.266666667	2	1	10	3	1
Atlantic spotted dolphin (Puerto Rico and US Virgin Islands)	Delphinid	Sensitivity Attribute	Habitat Specificity	2.066666667	2	5	5	4	1
Atlantic spotted dolphin (Puerto Rico and US Virgin Islands)	Delphinid	Sensitivity Attribute	Home Range	2.733333333	2	0	7	5	3
Atlantic spotted dolphin (Puerto Rico and US Virgin Islands)	Delphinid	Sensitivity Attribute	Lifetime Reproductive Potential	2.533333333	2	2	5	6	2
Atlantic spotted dolphin (Puerto Rico and US Virgin Islands)	Delphinid	Sensitivity Attribute	Migration	3.4	2	1	1	4	9
Atlantic spotted dolphin (Puerto Rico and US Virgin Islands)	Delphinid	Exposure Factor	Ocean pH (Standard anomaly)	3.6	2	1	1	1	12
Atlantic spotted dolphin (Puerto Rico and US Virgin Islands)	Delphinid	Exposure Factor	Ocean pH (Variance ratio)	1.733333333	2	10	1	2	2
Atlantic spotted dolphin (Puerto Rico and US Virgin Islands)	Delphinid	Exposure Factor	Precipitation (Standard anomaly)	1.333333333	2	10	5	0	0
Atlantic spotted dolphin (Puerto Rico and US Virgin Islands)	Delphinid	Exposure Factor	Precipitation (Variance ratio)	1.466666667	2	8	7	0	0
Atlantic spotted dolphin (Puerto Rico and US Virgin Islands)	Delphinid	Sensitivity Attribute	Prey/Diet Specificity	1.933333333	2	6	5	3	1
Atlantic spotted dolphin (Puerto Rico and US Virgin Islands)	Delphinid	Sensitivity Attribute	Reproductive Plasticity	1.733333333	1	8	4	2	1
Atlantic spotted dolphin (Puerto Rico and US Virgin Islands)	Delphinid	Exposure Factor	Sea ice coverage (Standard anomaly)	1.333333333	1.333333333	10	5	0	0
Atlantic spotted dolphin (Puerto Rico and US Virgin Islands)	Delphinid	Exposure Factor	Sea ice coverage (Variance ratio)	1.333333333	1.333333333	10	5	0	0
Atlantic spotted dolphin (Puerto Rico and US Virgin Islands)	Delphinid	Exposure Factor	Sea level rise	1.6	2	7	7	1	0
Atlantic spotted dolphin (Puerto Rico and US Virgin Islands)	Delphinid	Exposure Factor	Sea Surface Salinity (Standard anomaly)	2.6	2	0	8	5	2
Atlantic spotted dolphin (Puerto Rico and US Virgin Islands)	Delphinid	Exposure Factor	Sea Surface Salinity (Variance ratio)	1.733333333	2	10	1	2	2
Atlantic spotted dolphin (Puerto Rico and US Virgin Islands)	Delphinid	Exposure Factor	Sea Surface Temperature (Standard anomaly)	3.533333333	2	1	1	2	11
Atlantic spotted dolphin (Puerto Rico and US Virgin Islands)	Delphinid	Exposure Factor	Sea Surface Temperature (Variance ratio)	1.733333333	2	10	1	2	2
Atlantic spotted dolphin (Puerto Rico and US Virgin Islands)	Delphinid	Sensitivity Attribute	Site Fidelity	2.4	1.666666667	4	4	4	3
Atlantic spotted dolphin (Puerto Rico and US Virgin Islands)	Delphinid	Sensitivity Attribute	Species Abundance	2.466666667	1	3	5	4	3
Atlantic spotted dolphin (Puerto Rico and US Virgin Islands)	Delphinid	Sensitivity Attribute	Species Abundance Trend	2.6	0.6666666667	2	4	7	2
Atlantic spotted dolphin (Western North Atlantic)	Delphinid	Exposure Factor	Air Temperature (Standard anomaly)	3	2.666666667	5	0	0	10
Atlantic spotted dolphin (Western North Atlantic)	Delphinid	Exposure Factor	Air Temperature (Variance ratio)	1	3	15	0	0	0
Atlantic spotted dolphin (Western North Atlantic)	Delphinid	Exposure Factor	Circulation	2.066666667	2.666666667	1	12	2	0
Atlantic spotted dolphin (Western North Atlantic)	Delphinid	Sensitivity Attribute	Cumulative Stressors	1.266666667	1.666666667	11	4	0	0
Atlantic spotted dolphin (Western North Atlantic)	Delphinid	Exposure Factor	Dissolved oxygen (Standard anomaly)	3.533333333	3	0	2	3	10
Atlantic spotted dolphin (Western North Atlantic)	Delphinid	Exposure Factor	Dissolved oxygen (Variance ratio)	1.2	2.333333333	12	3	0	0
Atlantic spotted dolphin (Western North Atlantic)	Delphinid	Sensitivity Attribute	Generation Time	1.866666667	2	3	11	1	0
Atlantic spotted dolphin (Western North Atlantic)	Delphinid	Sensitivity Attribute	Habitat Specificity	1.666666667	2	7	6	2	0
Atlantic spotted dolphin (Western North Atlantic)	Delphinid	Sensitivity Attribute	Home Range	2.2	1.666666667	2	8	5	0
Atlantic spotted dolphin (Western North Atlantic)	Delphinid	Sensitivity Attribute	Lifetime Reproductive Potential	1.866666667	2.666666667	3	11	1	0
Atlantic spotted dolphin (Western North Atlantic)	Delphinid	Sensitivity Attribute	Migration	3.333333333	1.666666667	0	2	6	7
Atlantic spotted dolphin (Western North Atlantic)	Delphinid	Exposure Factor	Ocean pH (Standard anomaly)	3.866666667	3	0	0	2	13
Atlantic spotted dolphin (Western North Atlantic)	Delphinid	Exposure Factor	Ocean pH (Variance ratio)	1.333333333	2.333333333	10	5	0	0
Atlantic spotted dolphin (Western North Atlantic)	Delphinid	Exposure Factor	Precipitation (Standard anomaly)	1.133333333	2.333333333	13	2	0	0
Atlantic spotted dolphin (Western North Atlantic)	Delphinid	Exposure Factor	Precipitation (Variance ratio)	1.266666667	2.333333333	11	4	0	0
Atlantic spotted dolphin (Western North Atlantic)	Delphinid	Sensitivity Attribute	Prey/Diet Specificity	1.2	2	12	3	0	0
Atlantic spotted dolphin (Western North Atlantic)	Delphinid	Sensitivity Attribute	Reproductive Plasticity	1	2	15	0	0	0
Atlantic spotted dolphin (Western North Atlantic)	Delphinid	Exposure Factor	Sea ice coverage (Standard anomaly)	1	2.666666667	15	0	0	0
Atlantic spotted dolphin (Western North Atlantic)	Delphinid	Exposure Factor	Sea ice coverage (Variance ratio)	1	2.666666667	15	0	0	0
Atlantic spotted dolphin (Western North Atlantic)	Delphinid	Exposure Factor	Sea level rise	1.333333333	2.666666667	10	5	0	0
Atlantic spotted dolphin (Western North Atlantic)	Delphinid	Exposure Factor	Sea Surface Salinity (Standard anomaly)	3.266666667	2.666666667	2	1	3	9
Atlantic spotted dolphin (Western North Atlantic)	Delphinid	Exposure Factor	Sea Surface Salinity (Variance ratio)	1.666666667	2.666666667	8	5	1	1
Atlantic spotted dolphin (Western North Atlantic)	Delphinid	Exposure Factor	Sea Surface Temperature (Standard anomaly)	3.533333333	2.333333333	0	1	5	9
Atlantic spotted dolphin (Western North Atlantic)	Delphinid	Exposure Factor	Sea Surface Temperature (Variance ratio)	1	2	15	0	0	0
Atlantic spotted dolphin (Western North Atlantic)	Delphinid	Sensitivity Attribute	Site Fidelity	2	2	3	10	1	1
Atlantic spotted dolphin (Western North Atlantic)	Delphinid	Sensitivity Attribute	Species Abundance	1	3	15	0	0	0
Atlantic spotted dolphin (Western North Atlantic)	Delphinid	Sensitivity Attribute	Species Abundance Trend	1.8	1.333333333	5	8	2	0
Atlantic white-sided dolphin (Western North Atlantic)	Delphinid	Exposure Factor	Air Temperature (Standard anomaly)	2.733333333	2.333333333	5	1	2	7
Atlantic white-sided dolphin (Western North Atlantic)	Delphinid	Exposure Factor	Air Temperature (Variance ratio)	1	2.333333333	15	0	0	0
Atlantic white-sided dolphin (Western North Atlantic)	Delphinid	Exposure Factor	Circulation	2.066666667	2.333333333	3	8	4	0
Atlantic white-sided dolphin (Western North Atlantic)	Delphinid	Sensitivity Attribute	Cumulative Stressors	1.6	2.333333333	7	7	1	0
Atlantic white-sided dolphin (Western North Atlantic)	Delphinid	Exposure Factor	Dissolved oxygen (Standard anomaly)	3.333333333	3	0	5	0	10
Atlantic white-sided dolphin (Western North Atlantic)	Delphinid	Exposure Factor	Dissolved oxygen (Variance ratio)	1.533333333	3	7	8	0	0
Atlantic white-sided dolphin (Western North Atlantic)	Delphinid	Sensitivity Attribute	Generation Time	1.666666667	1.666666667	6	8	1	0
Atlantic white-sided dolphin (Western North Atlantic)	Delphinid	Sensitivity Attribute	Habitat Specificity	2.066666667	3	5	4	6	0
Atlantic white-sided dolphin (Western North Atlantic)	Delphinid	Sensitivity Attribute	Home Range	1.8	3	3	12	0	0
Atlantic white-sided dolphin (Western North Atlantic)	Delphinid	Sensitivity Attribute	Lifetime Reproductive Potential	1.933333333	2.666666667	3	10	2	0
Atlantic white-sided dolphin (Western North Atlantic)	Delphinid	Sensitivity Attribute	Migration	2.4	2.666666667	2	6	6	1
Atlantic white-sided dolphin (Western North Atlantic)	Delphinid	Exposure Factor	Ocean pH (Standard anomaly)	3	3	5	0	0	10
Atlantic white-sided dolphin (Western North Atlantic)	Delphinid	Exposure Factor	Ocean pH (Variance ratio)	1.266666667	3	12	2	1	0
Atlantic white-sided dolphin (Western North Atlantic)	Delphinid	Exposure Factor	Precipitation (Standard anomaly)	1.133333333	2.333333333	13	2	0	0
Atlantic white-sided dolphin (Western North Atlantic)	Delphinid	Exposure Factor	Precipitation (Variance ratio)	1.4	2.333333333	9	6	0	0
Atlantic white-sided dolphin (Western North Atlantic)	Delphinid	Sensitivity Attribute	Prey/Diet Specificity	1.733333333	3	6	7	2	0
Atlantic white-sided dolphin (Western North Atlantic)	Delphinid	Sensitivity Attribute	Reproductive Plasticity	1.533333333	2.333333333	8	6	1	0
Atlantic white-sided dolphin (Western North Atlantic)	Delphinid	Exposure Factor	Sea ice coverage (Standard anomaly)	1.4	3	10	4	1	0
Atlantic white-sided dolphin (Western North Atlantic)	Delphinid	Exposure Factor	Sea ice coverage (Variance ratio)	1	3	15	0	0	0
Atlantic white-sided dolphin (Western North Atlantic)	Delphinid	Exposure Factor	Sea level rise	1.333333333	2.666666667	10	5	0	0
Atlantic white-sided dolphin (Western North Atlantic)	Delphinid	Exposure Factor	Sea Surface Salinity (Standard anomaly)	1.8	3	5	8	2	0
Atlantic white-sided dolphin (Western North Atlantic)	Delphinid	Exposure Factor	Sea Surface Salinity (Variance ratio)	1.866666667	3	5	8	1	1
Atlantic white-sided dolphin (Western North Atlantic)	Delphinid	Exposure Factor	Sea Surface Temperature (Standard anomaly)	3.6	3	0	1	4	10
Atlantic white-sided dolphin (Western North Atlantic)	Delphinid	Exposure Factor	Sea Surface Temperature (Variance ratio)	1.666666667	3	8	4	3	0
Atlantic white-sided dolphin (Western North Atlantic)	Delphinid	Sensitivity Attribute	Site Fidelity	1.733333333	1.666666667	7	6	1	1
Atlantic white-sided dolphin (Western North Atlantic)	Delphinid	Sensitivity Attribute	Species Abundance	1.2	3	12	3	0	0
Atlantic white-sided dolphin (Western North Atlantic)	Delphinid	Sensitivity Attribute	Species Abundance Trend	1.666666667	0.6666666667	7	6	2	0
Blainville's beaked whale (Western North Atlantic)	Ziphiid	Exposure Factor	Air Temperature (Standard anomaly)	3.066666667	1.666666667	4	1	0	10
Blainville's beaked whale (Western North Atlantic)	Ziphiid	Exposure Factor	Air Temperature (Variance ratio)	1.066666667	1.666666667	14	1	0	0
Blainville's beaked whale (Western North Atlantic)	Ziphiid	Exposure Factor	Circulation	2.2	1.333333333	5	5	2	3
Blainville's beaked whale (Western North Atlantic)	Ziphiid	Sensitivity Attribute	Cumulative Stressors	2.4	1.666666667	1	8	5	1
Blainville's beaked whale (Western North Atlantic)	Ziphiid	Exposure Factor	Dissolved oxygen (Standard anomaly)	3	2	5	0	0	10
Blainville's beaked whale (Western North Atlantic)	Ziphiid	Exposure Factor	Dissolved oxygen (Variance ratio)	1.066666667	2	14	1	0	0
Blainville's beaked whale (Western North Atlantic)	Ziphiid	Sensitivity Attribute	Generation Time	2.266666667	1	3	7	3	2
Blainville's beaked whale (Western North Atlantic)	Ziphiid	Sensitivity Attribute	Habitat Specificity	2.133333333	1.666666667	7	2	3	3
Blainville's beaked whale (Western North Atlantic)	Ziphiid	Sensitivity Attribute	Home Range	2.733333333	2	2	4	5	4
Blainville's beaked whale (Western North Atlantic)	Ziphiid	Sensitivity Attribute	Lifetime Reproductive Potential	2.733333333	0.6666666667	2	5	3	5
Blainville's beaked whale (Western North Atlantic)	Ziphiid	Sensitivity Attribute	Migration	2.933333333	2	3	2	3	7
Blainville's beaked whale (Western North Atlantic)	Ziphiid	Exposure Factor	Ocean pH (Standard anomaly)	3.333333333	1.666666667	1	3	1	10
Blainville's beaked whale (Western North Atlantic)	Ziphiid	Exposure Factor	Ocean pH (Variance ratio)	1.4	1.666666667	10	4	1	0
Blainville's beaked whale (Western North Atlantic)	Ziphiid	Exposure Factor	Precipitation (Standard anomaly)	1.2	2	12	3	0	0
Blainville's beaked whale (Western North Atlantic)	Ziphiid	Exposure Factor	Precipitation (Variance ratio)	1.333333333	1.666666667	10	5	0	0
Blainville's beaked whale (Western North Atlantic)	Ziphiid	Sensitivity Attribute	Prey/Diet Specificity	2.4	1	2	5	8	0
Blainville's beaked whale (Western North Atlantic)	Ziphiid	Sensitivity Attribute	Reproductive Plasticity	1.666666667	0.6666666667	9	3	2	1
Blainville's beaked whale (Western North Atlantic)	Ziphiid	Exposure Factor	Sea ice coverage (Standard anomaly)	1.066666667	2.333333333	14	1	0	0
Blainville's beaked whale (Western North Atlantic)	Ziphiid	Exposure Factor	Sea ice coverage (Variance ratio)	1.066666667	2.333333333	14	1	0	0
Blainville's beaked whale (Western North Atlantic)	Ziphiid	Exposure Factor	Sea level rise	2.066666667	2	8	2	1	4
Blainville's beaked whale (Western North Atlantic)	Ziphiid	Exposure Factor	Sea Surface Salinity (Standard anomaly)	3.4	1.666666667	1	2	2	10
Blainville's beaked whale (Western North Atlantic)	Ziphiid	Exposure Factor	Sea Surface Salinity (Variance ratio)	1.666666667	1.666666667	8	5	1	1
Blainville's beaked whale (Western North Atlantic)	Ziphiid	Exposure Factor	Sea Surface Temperature (Standard anomaly)	3.533333333	2.333333333	0	2	3	10
Blainville's beaked whale (Western North Atlantic)	Ziphiid	Exposure Factor	Sea Surface Temperature (Variance ratio)	1.533333333	2.333333333	10	2	3	0
Blainville's beaked whale (Western North Atlantic)	Ziphiid	Sensitivity Attribute	Site Fidelity	3.133333333	1.333333333	2	2	3	8
Blainville's beaked whale (Western North Atlantic)	Ziphiid	Sensitivity Attribute	Species Abundance	2.266666667	1	2	8	4	1
Blainville's beaked whale (Western North Atlantic)	Ziphiid	Sensitivity Attribute	Species Abundance Trend	2.533333333	0	2	5	6	2
Blue whale (Western North Atlantic)	Mysticete	Exposure Factor	Air Temperature (Standard anomaly)	3.4	2.5	0	3	3	9
Blue whale (Western North Atlantic)	Mysticete	Exposure Factor	Air Temperature (Variance ratio)	1	2.5	15	0	0	0
Blue whale (Western North Atlantic)	Mysticete	Exposure Factor	Circulation	2.266666667	2.166666667	2	7	6	0
Blue whale (Western North Atlantic)	Mysticete	Sensitivity Attribute	Cumulative Stressors	2.266666667	2.333333333	0	12	2	1
Blue whale (Western North Atlantic)	Mysticete	Exposure Factor	Dissolved oxygen (Standard anomaly)	4	2.5	0	0	0	15
Blue whale (Western North Atlantic)	Mysticete	Exposure Factor	Dissolved oxygen (Variance ratio)	1.333333333	2.5	11	3	1	0
Blue whale (Western North Atlantic)	Mysticete	Sensitivity Attribute	Generation Time	3.133333333	1.666666667	0	1	11	3
Blue whale (Western North Atlantic)	Mysticete	Sensitivity Attribute	Habitat Specificity	1.666666667	2.666666667	8	4	3	0
Blue whale (Western North Atlantic)	Mysticete	Sensitivity Attribute	Home Range	1.466666667	2.5	8	7	0	0
Blue whale (Western North Atlantic)	Mysticete	Sensitivity Attribute	Lifetime Reproductive Potential	1.266666667	1.666666667	12	2	1	0
Blue whale (Western North Atlantic)	Mysticete	Sensitivity Attribute	Migration	1.4	2	11	2	2	0
Blue whale (Western North Atlantic)	Mysticete	Exposure Factor	Ocean pH (Standard anomaly)	4	2.5	0	0	0	15
Blue whale (Western North Atlantic)	Mysticete	Exposure Factor	Ocean pH (Variance ratio)	1.266666667	2.5	12	2	1	0
Blue whale (Western North Atlantic)	Mysticete	Exposure Factor	Precipitation (Standard anomaly)	1.266666667	2.5	11	4	0	0
Blue whale (Western North Atlantic)	Mysticete	Exposure Factor	Precipitation (Variance ratio)	1.533333333	2.5	7	8	0	0
Blue whale (Western North Atlantic)	Mysticete	Sensitivity Attribute	Prey/Diet Specificity	3.733333333	3	0	0	4	11
Blue whale (Western North Atlantic)	Mysticete	Sensitivity Attribute	Reproductive Plasticity	2.8	1.666666667	1	2	11	1
Blue whale (Western North Atlantic)	Mysticete	Exposure Factor	Sea ice coverage (Standard anomaly)	1.4	2.5	9	6	0	0
Blue whale (Western North Atlantic)	Mysticete	Exposure Factor	Sea ice coverage (Variance ratio)	1.066666667	2.5	14	1	0	0
Blue whale (Western North Atlantic)	Mysticete	Exposure Factor	Sea level rise	1.266666667	2.5	11	4	0	0
Blue whale (Western North Atlantic)	Mysticete	Exposure Factor	Sea Surface Salinity (Standard anomaly)	1.8	2.5	7	5	2	1
Blue whale (Western North Atlantic)	Mysticete	Exposure Factor	Sea Surface Salinity (Variance ratio)	1.533333333	2.5	8	6	1	0
Blue whale (Western North Atlantic)	Mysticete	Exposure Factor	Sea Surface Temperature (Standard anomaly)	3.266666667	2.5	0	4	3	8
Blue whale (Western North Atlantic)	Mysticete	Exposure Factor	Sea Surface Temperature (Variance ratio)	1.133333333	2.5	13	2	0	0
Blue whale (Western North Atlantic)	Mysticete	Sensitivity Attribute	Site Fidelity	2.6	1.833333333	0	7	7	1
Blue whale (Western North Atlantic)	Mysticete	Sensitivity Attribute	Species Abundance	3	2	0	0	15	0
Blue whale (Western North Atlantic)	Mysticete	Sensitivity Attribute	Species Abundance Trend	1.666666667	1.666666667	8	5	1	1
Bryde's whale (Gulf of Mexico)	Mysticete	Exposure Factor	Air Temperature (Standard anomaly)	4	2	0	0	0	15
Bryde's whale (Gulf of Mexico)	Mysticete	Exposure Factor	Air Temperature (Variance ratio)	1	2	15	0	0	0
Bryde's whale (Gulf of Mexico)	Mysticete	Exposure Factor	Circulation	2.4	1.333333333	2	6	6	1
Bryde's whale (Gulf of Mexico)	Mysticete	Sensitivity Attribute	Cumulative Stressors	3.733333333	1.666666667	0	0	4	11
Bryde's whale (Gulf of Mexico)	Mysticete	Exposure Factor	Dissolved oxygen (Standard anomaly)	4	2	0	0	0	15
Bryde's whale (Gulf of Mexico)	Mysticete	Exposure Factor	Dissolved oxygen (Variance ratio)	1	2	15	0	0	0
Bryde's whale (Gulf of Mexico)	Mysticete	Sensitivity Attribute	Generation Time	2.333333333	2	0	10	5	0
Bryde's whale (Gulf of Mexico)	Mysticete	Sensitivity Attribute	Habitat Specificity	2.6	1.666666667	3	4	4	4
Bryde's whale (Gulf of Mexico)	Mysticete	Sensitivity Attribute	Home Range	3.733333333	2.666666667	0	0	4	11
Bryde's whale (Gulf of Mexico)	Mysticete	Sensitivity Attribute	Lifetime Reproductive Potential	1.266666667	1.666666667	12	2	1	0
Bryde's whale (Gulf of Mexico)	Mysticete	Sensitivity Attribute	Migration	3.8	1.666666667	0	0	3	12
Bryde's whale (Gulf of Mexico)	Mysticete	Exposure Factor	Ocean pH (Standard anomaly)	4	2	0	0	0	15
Bryde's whale (Gulf of Mexico)	Mysticete	Exposure Factor	Ocean pH (Variance ratio)	1	2	15	0	0	0
Bryde's whale (Gulf of Mexico)	Mysticete	Exposure Factor	Precipitation (Standard anomaly)	1	2	15	0	0	0
Bryde's whale (Gulf of Mexico)	Mysticete	Exposure Factor	Precipitation (Variance ratio)	1	2	15	0	0	0
Bryde's whale (Gulf of Mexico)	Mysticete	Sensitivity Attribute	Prey/Diet Specificity	3	1	0	4	7	4
Bryde's whale (Gulf of Mexico)	Mysticete	Sensitivity Attribute	Reproductive Plasticity	2.8	0.3333333333	2	3	6	4
Bryde's whale (Gulf of Mexico)	Mysticete	Exposure Factor	Sea ice coverage (Standard anomaly)	1	2	15	0	0	0
Bryde's whale (Gulf of Mexico)	Mysticete	Exposure Factor	Sea ice coverage (Variance ratio)	1	2	15	0	0	0
Bryde's whale (Gulf of Mexico)	Mysticete	Exposure Factor	Sea level rise	1.333333333	2	10	5	0	0
Bryde's whale (Gulf of Mexico)	Mysticete	Exposure Factor	Sea Surface Salinity (Standard anomaly)	1.733333333	1.333333333	7	6	1	1
Bryde's whale (Gulf of Mexico)	Mysticete	Exposure Factor	Sea Surface Salinity (Variance ratio)	1.133333333	1.333333333	13	2	0	0
Bryde's whale (Gulf of Mexico)	Mysticete	Exposure Factor	Sea Surface Temperature (Standard anomaly)	4	2	0	0	0	15
Bryde's whale (Gulf of Mexico)	Mysticete	Exposure Factor	Sea Surface Temperature (Variance ratio)	1	2	15	0	0	0
Bryde's whale (Gulf of Mexico)	Mysticete	Sensitivity Attribute	Site Fidelity	3.666666667	2	0	1	3	11
Bryde's whale (Gulf of Mexico)	Mysticete	Sensitivity Attribute	Species Abundance	4	3	0	0	0	15
Bryde's whale (Gulf of Mexico)	Mysticete	Sensitivity Attribute	Species Abundance Trend	3.6	1	0	1	4	10
Clymene dolphin (Gulf of Mexico)	Delphinid	Exposure Factor	Air Temperature (Standard anomaly)	4	3	0	0	0	15
Clymene dolphin (Gulf of Mexico)	Delphinid	Exposure Factor	Air Temperature (Variance ratio)	1	3	15	0	0	0
Clymene dolphin (Gulf of Mexico)	Delphinid	Exposure Factor	Circulation	1.733333333	2.333333333	5	9	1	0
Clymene dolphin (Gulf of Mexico)	Delphinid	Sensitivity Attribute	Cumulative Stressors	2.2	0.6666666667	2	9	3	1
Clymene dolphin (Gulf of Mexico)	Delphinid	Exposure Factor	Dissolved oxygen (Standard anomaly)	4	3	0	0	0	15
Clymene dolphin (Gulf of Mexico)	Delphinid	Exposure Factor	Dissolved oxygen (Variance ratio)	1	3	15	0	0	0
Clymene dolphin (Gulf of Mexico)	Delphinid	Sensitivity Attribute	Generation Time	2.066666667	2	0	14	1	0
Clymene dolphin (Gulf of Mexico)	Delphinid	Sensitivity Attribute	Habitat Specificity	1.733333333	2	6	7	2	0
Clymene dolphin (Gulf of Mexico)	Delphinid	Sensitivity Attribute	Home Range	1.533333333	2	7	8	0	0
Clymene dolphin (Gulf of Mexico)	Delphinid	Sensitivity Attribute	Lifetime Reproductive Potential	1.466666667	2	8	7	0	0
Clymene dolphin (Gulf of Mexico)	Delphinid	Sensitivity Attribute	Migration	3.266666667	1.666666667	0	1	9	5
Clymene dolphin (Gulf of Mexico)	Delphinid	Exposure Factor	Ocean pH (Standard anomaly)	4	3	0	0	0	15
Clymene dolphin (Gulf of Mexico)	Delphinid	Exposure Factor	Ocean pH (Variance ratio)	1	3	15	0	0	0
Clymene dolphin (Gulf of Mexico)	Delphinid	Exposure Factor	Precipitation (Standard anomaly)	1	3	15	0	0	0
Clymene dolphin (Gulf of Mexico)	Delphinid	Exposure Factor	Precipitation (Variance ratio)	1	3	15	0	0	0
Clymene dolphin (Gulf of Mexico)	Delphinid	Sensitivity Attribute	Prey/Diet Specificity	1.8	2	6	6	3	0
Clymene dolphin (Gulf of Mexico)	Delphinid	Sensitivity Attribute	Reproductive Plasticity	1.4	0.6666666667	10	4	1	0
Clymene dolphin (Gulf of Mexico)	Delphinid	Exposure Factor	Sea ice coverage (Standard anomaly)	1	3	15	0	0	0
Clymene dolphin (Gulf of Mexico)	Delphinid	Exposure Factor	Sea ice coverage (Variance ratio)	1	3	15	0	0	0
Clymene dolphin (Gulf of Mexico)	Delphinid	Exposure Factor	Sea level rise	1	3	15	0	0	0
Clymene dolphin (Gulf of Mexico)	Delphinid	Exposure Factor	Sea Surface Salinity (Standard anomaly)	2.133333333	2.666666667	3	8	3	1
Clymene dolphin (Gulf of Mexico)	Delphinid	Exposure Factor	Sea Surface Salinity (Variance ratio)	1.733333333	2.666666667	7	6	1	1
Clymene dolphin (Gulf of Mexico)	Delphinid	Exposure Factor	Sea Surface Temperature (Standard anomaly)	4	3	0	0	0	15
Clymene dolphin (Gulf of Mexico)	Delphinid	Exposure Factor	Sea Surface Temperature (Variance ratio)	1	3	15	0	0	0
Clymene dolphin (Gulf of Mexico)	Delphinid	Sensitivity Attribute	Site Fidelity	1.733333333	0.6666666667	6	7	2	0
Clymene dolphin (Gulf of Mexico)	Delphinid	Sensitivity Attribute	Species Abundance	2.466666667	3	2	4	9	0
Clymene dolphin (Gulf of Mexico)	Delphinid	Sensitivity Attribute	Species Abundance Trend	2.533333333	0.6666666667	2	5	6	2
Common bottlenose dolphin (Biscayne Bay)	Delphinid	Exposure Factor	Air Temperature (Standard anomaly)	3.2	3	5	0	1	14
Common bottlenose dolphin (Biscayne Bay)	Delphinid	Exposure Factor	Air Temperature (Variance ratio)	1.05	3	19	1	0	0
Common bottlenose dolphin (Biscayne Bay)	Delphinid	Exposure Factor	Circulation	3.3	2.5	0	0	14	6
Common bottlenose dolphin (Biscayne Bay)	Delphinid	Sensitivity Attribute	Cumulative Stressors	3.4	1.5	0	2	8	10
Common bottlenose dolphin (Biscayne Bay)	Delphinid	Exposure Factor	Dissolved oxygen (Standard anomaly)	3.9	3	0	0	2	18
Common bottlenose dolphin (Biscayne Bay)	Delphinid	Exposure Factor	Dissolved oxygen (Variance ratio)	1.1	3	18	2	0	0
Common bottlenose dolphin (Biscayne Bay)	Delphinid	Sensitivity Attribute	Generation Time	2.7	2.25	0	6	14	0
Common bottlenose dolphin (Biscayne Bay)	Delphinid	Sensitivity Attribute	Habitat Specificity	3.45	2.25	0	1	9	10
Common bottlenose dolphin (Biscayne Bay)	Delphinid	Sensitivity Attribute	Home Range	3.65	3	0	0	7	13
Common bottlenose dolphin (Biscayne Bay)	Delphinid	Sensitivity Attribute	Lifetime Reproductive Potential	1.9	2.25	5	12	3	0
Common bottlenose dolphin (Biscayne Bay)	Delphinid	Sensitivity Attribute	Migration	3.85	2.5	0	0	3	17
Common bottlenose dolphin (Biscayne Bay)	Delphinid	Exposure Factor	Ocean pH (Standard anomaly)	3.95	3	0	0	1	19
Common bottlenose dolphin (Biscayne Bay)	Delphinid	Exposure Factor	Ocean pH (Variance ratio)	1.05	3	19	1	0	0
Common bottlenose dolphin (Biscayne Bay)	Delphinid	Exposure Factor	Precipitation (Standard anomaly)	1.1	3	18	2	0	0
Common bottlenose dolphin (Biscayne Bay)	Delphinid	Exposure Factor	Precipitation (Variance ratio)	1.1	3	18	2	0	0
Common bottlenose dolphin (Biscayne Bay)	Delphinid	Sensitivity Attribute	Prey/Diet Specificity	2	2.5	5	10	5	0
Common bottlenose dolphin (Biscayne Bay)	Delphinid	Sensitivity Attribute	Reproductive Plasticity	1.1	2.25	18	2	0	0
Common bottlenose dolphin (Biscayne Bay)	Delphinid	Exposure Factor	Sea ice coverage (Standard anomaly)	1	3	20	0	0	0
Common bottlenose dolphin (Biscayne Bay)	Delphinid	Exposure Factor	Sea ice coverage (Variance ratio)	1	3	20	0	0	0
Common bottlenose dolphin (Biscayne Bay)	Delphinid	Exposure Factor	Sea level rise	3.9	3	0	0	2	18
Common bottlenose dolphin (Biscayne Bay)	Delphinid	Exposure Factor	Sea Surface Salinity (Standard anomaly)	3.2	2.75	0	0	16	4
Common bottlenose dolphin (Biscayne Bay)	Delphinid	Exposure Factor	Sea Surface Salinity (Variance ratio)	1.1	3	18	2	0	0
Common bottlenose dolphin (Biscayne Bay)	Delphinid	Exposure Factor	Sea Surface Temperature (Standard anomaly)	3.95	3	0	0	1	19
Common bottlenose dolphin (Biscayne Bay)	Delphinid	Exposure Factor	Sea Surface Temperature (Variance ratio)	1.05	3	19	1	0	0
Common bottlenose dolphin (Biscayne Bay)	Delphinid	Sensitivity Attribute	Site Fidelity	3.65	2.25	0	1	5	14
Common bottlenose dolphin (Biscayne Bay)	Delphinid	Sensitivity Attribute	Species Abundance	2.7	2.75	1	4	15	0
Common bottlenose dolphin (Biscayne Bay)	Delphinid	Sensitivity Attribute	Species Abundance Trend	2.1	2.25	3	12	5	0
Common bottlenose dolphin (Charleston Estuarine System)	Delphinid	Exposure Factor	Air Temperature (Standard anomaly)	4	3	0	0	0	15
Common bottlenose dolphin (Charleston Estuarine System)	Delphinid	Exposure Factor	Air Temperature (Variance ratio)	1	3	15	0	0	0
Common bottlenose dolphin (Charleston Estuarine System)	Delphinid	Exposure Factor	Circulation	4	1.666666667	0	0	0	15
Common bottlenose dolphin (Charleston Estuarine System)	Delphinid	Sensitivity Attribute	Cumulative Stressors	3.133333333	2.666666667	0	5	3	7
Common bottlenose dolphin (Charleston Estuarine System)	Delphinid	Exposure Factor	Dissolved oxygen (Standard anomaly)	4	3	0	0	0	15
Common bottlenose dolphin (Charleston Estuarine System)	Delphinid	Exposure Factor	Dissolved oxygen (Variance ratio)	1	3	15	0	0	0
Common bottlenose dolphin (Charleston Estuarine System)	Delphinid	Sensitivity Attribute	Generation Time	2.666666667	2.333333333	0	5	10	0
Common bottlenose dolphin (Charleston Estuarine System)	Delphinid	Sensitivity Attribute	Habitat Specificity	3.666666667	2.333333333	0	0	5	10
Common bottlenose dolphin (Charleston Estuarine System)	Delphinid	Sensitivity Attribute	Home Range	3.133333333	3	0	0	13	2
Common bottlenose dolphin (Charleston Estuarine System)	Delphinid	Sensitivity Attribute	Lifetime Reproductive Potential	1	2.333333333	15	0	0	0
Common bottlenose dolphin (Charleston Estuarine System)	Delphinid	Sensitivity Attribute	Migration	3.933333333	3	0	0	1	14
Common bottlenose dolphin (Charleston Estuarine System)	Delphinid	Exposure Factor	Ocean pH (Standard anomaly)	4	3	0	0	0	15
Common bottlenose dolphin (Charleston Estuarine System)	Delphinid	Exposure Factor	Ocean pH (Variance ratio)	1	3	15	0	0	0
Common bottlenose dolphin (Charleston Estuarine System)	Delphinid	Exposure Factor	Precipitation (Standard anomaly)	1.066666667	3	14	1	0	0
Common bottlenose dolphin (Charleston Estuarine System)	Delphinid	Exposure Factor	Precipitation (Variance ratio)	2	3	0	15	0	0
Common bottlenose dolphin (Charleston Estuarine System)	Delphinid	Sensitivity Attribute	Prey/Diet Specificity	2.266666667	3	0	11	4	0
Common bottlenose dolphin (Charleston Estuarine System)	Delphinid	Sensitivity Attribute	Reproductive Plasticity	1.2	2.333333333	12	3	0	0
Common bottlenose dolphin (Charleston Estuarine System)	Delphinid	Exposure Factor	Sea ice coverage (Standard anomaly)	1	3	15	0	0	0
Common bottlenose dolphin (Charleston Estuarine System)	Delphinid	Exposure Factor	Sea ice coverage (Variance ratio)	1	3	15	0	0	0
Common bottlenose dolphin (Charleston Estuarine System)	Delphinid	Exposure Factor	Sea level rise	4	3	0	0	0	15
Common bottlenose dolphin (Charleston Estuarine System)	Delphinid	Exposure Factor	Sea Surface Salinity (Standard anomaly)	3.066666667	3	2	4	0	9
Common bottlenose dolphin (Charleston Estuarine System)	Delphinid	Exposure Factor	Sea Surface Salinity (Variance ratio)	1	3	15	0	0	0
Common bottlenose dolphin (Charleston Estuarine System)	Delphinid	Exposure Factor	Sea Surface Temperature (Standard anomaly)	4	3	0	0	0	15
Common bottlenose dolphin (Charleston Estuarine System)	Delphinid	Exposure Factor	Sea Surface Temperature (Variance ratio)	1.266666667	3	13	0	2	0
Common bottlenose dolphin (Charleston Estuarine System)	Delphinid	Sensitivity Attribute	Site Fidelity	4	3	0	0	0	15
Common bottlenose dolphin (Charleston Estuarine System)	Delphinid	Sensitivity Attribute	Species Abundance	3	3	0	0	15	0
Common bottlenose dolphin (Charleston Estuarine System)	Delphinid	Sensitivity Attribute	Species Abundance Trend	2.333333333	2.333333333	2	8	3	2
Common bottlenose dolphin (Central Georgia Estuarine System)	Delphinid	Exposure Factor	Air Temperature (Standard anomaly)	4	3	0	0	0	15
Common bottlenose dolphin (Central Georgia Estuarine System)	Delphinid	Exposure Factor	Air Temperature (Variance ratio)	1	3	15	0	0	0
Common bottlenose dolphin (Central Georgia Estuarine System)	Delphinid	Exposure Factor	Circulation	4	1.666666667	0	0	0	15
Common bottlenose dolphin (Central Georgia Estuarine System)	Delphinid	Sensitivity Attribute	Cumulative Stressors	2.85	2.5	1	8	4	7
Common bottlenose dolphin (Central Georgia Estuarine System)	Delphinid	Exposure Factor	Dissolved oxygen (Standard anomaly)	4	2.666666667	0	0	0	15
Common bottlenose dolphin (Central Georgia Estuarine System)	Delphinid	Exposure Factor	Dissolved oxygen (Variance ratio)	1	2.666666667	15	0	0	0
Common bottlenose dolphin (Central Georgia Estuarine System)	Delphinid	Sensitivity Attribute	Generation Time	2.75	2.25	0	6	13	1
Common bottlenose dolphin (Central Georgia Estuarine System)	Delphinid	Sensitivity Attribute	Habitat Specificity	3.75	2	0	0	5	15
Common bottlenose dolphin (Central Georgia Estuarine System)	Delphinid	Sensitivity Attribute	Home Range	3.1	2.75	0	0	18	2
Common bottlenose dolphin (Central Georgia Estuarine System)	Delphinid	Sensitivity Attribute	Lifetime Reproductive Potential	1.05	2.25	19	1	0	0
Common bottlenose dolphin (Central Georgia Estuarine System)	Delphinid	Sensitivity Attribute	Migration	3.9	2.75	0	0	2	18
Common bottlenose dolphin (Central Georgia Estuarine System)	Delphinid	Exposure Factor	Ocean pH (Standard anomaly)	4	2.666666667	0	0	0	15
Common bottlenose dolphin (Central Georgia Estuarine System)	Delphinid	Exposure Factor	Ocean pH (Variance ratio)	1	2.666666667	15	0	0	0
Common bottlenose dolphin (Central Georgia Estuarine System)	Delphinid	Exposure Factor	Precipitation (Standard anomaly)	1.133333333	3	13	2	0	0
Common bottlenose dolphin (Central Georgia Estuarine System)	Delphinid	Exposure Factor	Precipitation (Variance ratio)	1.933333333	3	1	14	0	0
Common bottlenose dolphin (Central Georgia Estuarine System)	Delphinid	Sensitivity Attribute	Prey/Diet Specificity	1.85	2	6	11	3	0
Common bottlenose dolphin (Central Georgia Estuarine System)	Delphinid	Sensitivity Attribute	Reproductive Plasticity	1.4	2.25	12	8	0	0
Common bottlenose dolphin (Central Georgia Estuarine System)	Delphinid	Exposure Factor	Sea ice coverage (Standard anomaly)	1	3	15	0	0	0
Common bottlenose dolphin (Central Georgia Estuarine System)	Delphinid	Exposure Factor	Sea ice coverage (Variance ratio)	1	3	15	0	0	0
Common bottlenose dolphin (Central Georgia Estuarine System)	Delphinid	Exposure Factor	Sea level rise	4	3	0	0	0	15
Common bottlenose dolphin (Central Georgia Estuarine System)	Delphinid	Exposure Factor	Sea Surface Salinity (Standard anomaly)	2.333333333	3	0	11	3	1
Common bottlenose dolphin (Central Georgia Estuarine System)	Delphinid	Exposure Factor	Sea Surface Salinity (Variance ratio)	1	3	15	0	0	0
Common bottlenose dolphin (Central Georgia Estuarine System)	Delphinid	Exposure Factor	Sea Surface Temperature (Standard anomaly)	4	3	0	0	0	15
Common bottlenose dolphin (Central Georgia Estuarine System)	Delphinid	Exposure Factor	Sea Surface Temperature (Variance ratio)	1.266666667	3	13	0	2	0
Common bottlenose dolphin (Central Georgia Estuarine System)	Delphinid	Sensitivity Attribute	Site Fidelity	3.9	2.75	0	0	2	18
Common bottlenose dolphin (Central Georgia Estuarine System)	Delphinid	Sensitivity Attribute	Species Abundance	3	2.75	0	0	20	0
Common bottlenose dolphin (Central Georgia Estuarine System)	Delphinid	Sensitivity Attribute	Species Abundance Trend	2.1	1.75	3	13	3	1
Common bottlenose dolphin (Florida Bay)	Delphinid	Exposure Factor	Air Temperature (Standard anomaly)	2.933333333	3	5	0	1	9
Common bottlenose dolphin (Florida Bay)	Delphinid	Exposure Factor	Air Temperature (Variance ratio)	1.066666667	3	14	1	0	0
Common bottlenose dolphin (Florida Bay)	Delphinid	Exposure Factor	Circulation	3.4	2	0	2	5	8
Common bottlenose dolphin (Florida Bay)	Delphinid	Sensitivity Attribute	Cumulative Stressors	2.933333333	1.666666667	0	6	4	5
Common bottlenose dolphin (Florida Bay)	Delphinid	Exposure Factor	Dissolved oxygen (Standard anomaly)	3.866666667	3	0	0	2	13
Common bottlenose dolphin (Florida Bay)	Delphinid	Exposure Factor	Dissolved oxygen (Variance ratio)	1.133333333	3	13	2	0	0
Common bottlenose dolphin (Florida Bay)	Delphinid	Sensitivity Attribute	Generation Time	2.666666667	2.333333333	0	5	10	0
Common bottlenose dolphin (Florida Bay)	Delphinid	Sensitivity Attribute	Habitat Specificity	3.466666667	2.333333333	0	1	6	8
Common bottlenose dolphin (Florida Bay)	Delphinid	Sensitivity Attribute	Home Range	3.733333333	2.333333333	0	0	4	11
Common bottlenose dolphin (Florida Bay)	Delphinid	Sensitivity Attribute	Lifetime Reproductive Potential	2	2.333333333	3	9	3	0
Common bottlenose dolphin (Florida Bay)	Delphinid	Sensitivity Attribute	Migration	3.8	2.333333333	0	0	3	12
Common bottlenose dolphin (Florida Bay)	Delphinid	Exposure Factor	Ocean pH (Standard anomaly)	3.933333333	3	0	0	1	14
Common bottlenose dolphin (Florida Bay)	Delphinid	Exposure Factor	Ocean pH (Variance ratio)	1.066666667	3	14	1	0	0
Common bottlenose dolphin (Florida Bay)	Delphinid	Exposure Factor	Precipitation (Standard anomaly)	1.133333333	3	13	2	0	0
Common bottlenose dolphin (Florida Bay)	Delphinid	Exposure Factor	Precipitation (Variance ratio)	1.133333333	3	13	2	0	0
Common bottlenose dolphin (Florida Bay)	Delphinid	Sensitivity Attribute	Prey/Diet Specificity	2.6	2.666666667	0	6	9	0
Common bottlenose dolphin (Florida Bay)	Delphinid	Sensitivity Attribute	Reproductive Plasticity	1.133333333	2.333333333	13	2	0	0
Common bottlenose dolphin (Florida Bay)	Delphinid	Exposure Factor	Sea ice coverage (Standard anomaly)	1	3	15	0	0	0
Common bottlenose dolphin (Florida Bay)	Delphinid	Exposure Factor	Sea ice coverage (Variance ratio)	1	3	15	0	0	0
Common bottlenose dolphin (Florida Bay)	Delphinid	Exposure Factor	Sea level rise	3.866666667	3	0	0	2	13
Common bottlenose dolphin (Florida Bay)	Delphinid	Exposure Factor	Sea Surface Salinity (Standard anomaly)	3.266666667	2.666666667	0	1	9	5
Common bottlenose dolphin (Florida Bay)	Delphinid	Exposure Factor	Sea Surface Salinity (Variance ratio)	1.133333333	3	13	2	0	0
Common bottlenose dolphin (Florida Bay)	Delphinid	Exposure Factor	Sea Surface Temperature (Standard anomaly)	3.866666667	3	0	0	2	13
Common bottlenose dolphin (Florida Bay)	Delphinid	Exposure Factor	Sea Surface Temperature (Variance ratio)	1.133333333	3	13	2	0	0
Common bottlenose dolphin (Florida Bay)	Delphinid	Sensitivity Attribute	Site Fidelity	3.8	2.666666667	0	0	3	12
Common bottlenose dolphin (Florida Bay)	Delphinid	Sensitivity Attribute	Species Abundance	3	2.333333333	0	0	15	0
Common bottlenose dolphin (Florida Bay)	Delphinid	Sensitivity Attribute	Species Abundance Trend	2.2	1.333333333	2	9	3	1
Common bottlenose dolphin (GoM BSE/Apalachee Bay)	Delphinid	Exposure Factor	Air Temperature (Standard anomaly)	4	2.5	0	0	0	20
Common bottlenose dolphin (GoM BSE/Apalachee Bay)	Delphinid	Exposure Factor	Air Temperature (Variance ratio)	1	2.5	20	0	0	0
Common bottlenose dolphin (GoM BSE/Apalachee Bay)	Delphinid	Exposure Factor	Circulation	3.75	1.25	0	0	5	15
Common bottlenose dolphin (GoM BSE/Apalachee Bay)	Delphinid	Sensitivity Attribute	Cumulative Stressors	3.3	1.5	0	3	8	9
Common bottlenose dolphin (GoM BSE/Apalachee Bay)	Delphinid	Exposure Factor	Dissolved oxygen (Standard anomaly)	4	2.5	0	0	0	20
Common bottlenose dolphin (GoM BSE/Apalachee Bay)	Delphinid	Exposure Factor	Dissolved oxygen (Variance ratio)	1	2.5	20	0	0	0
Common bottlenose dolphin (GoM BSE/Apalachee Bay)	Delphinid	Sensitivity Attribute	Generation Time	2.85	2.25	0	3	17	0
Common bottlenose dolphin (GoM BSE/Apalachee Bay)	Delphinid	Sensitivity Attribute	Habitat Specificity	3.45	1.75	0	1	9	10
Common bottlenose dolphin (GoM BSE/Apalachee Bay)	Delphinid	Sensitivity Attribute	Home Range	3.45	1.75	0	0	11	9
Common bottlenose dolphin (GoM BSE/Apalachee Bay)	Delphinid	Sensitivity Attribute	Lifetime Reproductive Potential	1.35	2.25	13	7	0	0
Common bottlenose dolphin (GoM BSE/Apalachee Bay)	Delphinid	Sensitivity Attribute	Migration	3.75	1.75	0	0	5	15
Common bottlenose dolphin (GoM BSE/Apalachee Bay)	Delphinid	Exposure Factor	Ocean pH (Standard anomaly)	4	2.5	0	0	0	20
Common bottlenose dolphin (GoM BSE/Apalachee Bay)	Delphinid	Exposure Factor	Ocean pH (Variance ratio)	1	2.5	20	0	0	0
Common bottlenose dolphin (GoM BSE/Apalachee Bay)	Delphinid	Exposure Factor	Precipitation (Standard anomaly)	1	2.5	20	0	0	0
Common bottlenose dolphin (GoM BSE/Apalachee Bay)	Delphinid	Exposure Factor	Precipitation (Variance ratio)	1	2.5	20	0	0	0
Common bottlenose dolphin (GoM BSE/Apalachee Bay)	Delphinid	Sensitivity Attribute	Prey/Diet Specificity	2.05	2	4	11	5	0
Common bottlenose dolphin (GoM BSE/Apalachee Bay)	Delphinid	Sensitivity Attribute	Reproductive Plasticity	1.4	2.25	12	8	0	0
Common bottlenose dolphin (GoM BSE/Apalachee Bay)	Delphinid	Exposure Factor	Sea ice coverage (Standard anomaly)	1	2.5	20	0	0	0
Common bottlenose dolphin (GoM BSE/Apalachee Bay)	Delphinid	Exposure Factor	Sea ice coverage (Variance ratio)	1	2.5	20	0	0	0
Common bottlenose dolphin (GoM BSE/Apalachee Bay)	Delphinid	Exposure Factor	Sea level rise	3	2.5	0	0	20	0
Common bottlenose dolphin (GoM BSE/Apalachee Bay)	Delphinid	Exposure Factor	Sea Surface Salinity (Standard anomaly)	2.25	2.5	0	15	5	0
Common bottlenose dolphin (GoM BSE/Apalachee Bay)	Delphinid	Exposure Factor	Sea Surface Salinity (Variance ratio)	1.45	2.5	16	0	3	1
Common bottlenose dolphin (GoM BSE/Apalachee Bay)	Delphinid	Exposure Factor	Sea Surface Temperature (Standard anomaly)	4	2.5	0	0	0	20
Common bottlenose dolphin (GoM BSE/Apalachee Bay)	Delphinid	Exposure Factor	Sea Surface Temperature (Variance ratio)	1	2.5	20	0	0	0
Common bottlenose dolphin (GoM BSE/Apalachee Bay)	Delphinid	Sensitivity Attribute	Site Fidelity	3.8	1.75	0	0	4	16
Common bottlenose dolphin (GoM BSE/Apalachee Bay)	Delphinid	Sensitivity Attribute	Species Abundance	3	2	0	0	20	0
Common bottlenose dolphin (GoM BSE/Apalachee Bay)	Delphinid	Sensitivity Attribute	Species Abundance Trend	2.3	1	4	9	4	3
Common bottlenose dolphin (GoM BSE/Barataria Bay)	Delphinid	Exposure Factor	Air Temperature (Standard anomaly)	4	3	0	0	0	15
Common bottlenose dolphin (GoM BSE/Barataria Bay)	Delphinid	Exposure Factor	Air Temperature (Variance ratio)	1	3	15	0	0	0
Common bottlenose dolphin (GoM BSE/Barataria Bay)	Delphinid	Exposure Factor	Circulation	4	2.333333333	0	0	0	15
Common bottlenose dolphin (GoM BSE/Barataria Bay)	Delphinid	Sensitivity Attribute	Cumulative Stressors	3.533333333	3	0	1	5	9
Common bottlenose dolphin (GoM BSE/Barataria Bay)	Delphinid	Exposure Factor	Dissolved oxygen (Standard anomaly)	4	3	0	0	0	15
Common bottlenose dolphin (GoM BSE/Barataria Bay)	Delphinid	Exposure Factor	Dissolved oxygen (Variance ratio)	1	3	15	0	0	0
Common bottlenose dolphin (GoM BSE/Barataria Bay)	Delphinid	Sensitivity Attribute	Generation Time	2.933333333	2.333333333	0	1	14	0
Common bottlenose dolphin (GoM BSE/Barataria Bay)	Delphinid	Sensitivity Attribute	Habitat Specificity	3.8	3	0	0	3	12
Common bottlenose dolphin (GoM BSE/Barataria Bay)	Delphinid	Sensitivity Attribute	Home Range	3.466666667	3	0	0	8	7
Common bottlenose dolphin (GoM BSE/Barataria Bay)	Delphinid	Sensitivity Attribute	Lifetime Reproductive Potential	1.666666667	2	6	8	1	0
Common bottlenose dolphin (GoM BSE/Barataria Bay)	Delphinid	Sensitivity Attribute	Migration	3.933333333	3	0	0	1	14
Common bottlenose dolphin (GoM BSE/Barataria Bay)	Delphinid	Exposure Factor	Ocean pH (Standard anomaly)	4	3	0	0	0	15
Common bottlenose dolphin (GoM BSE/Barataria Bay)	Delphinid	Exposure Factor	Ocean pH (Variance ratio)	1	3	15	0	0	0
Common bottlenose dolphin (GoM BSE/Barataria Bay)	Delphinid	Exposure Factor	Precipitation (Standard anomaly)	1	3	15	0	0	0
Common bottlenose dolphin (GoM BSE/Barataria Bay)	Delphinid	Exposure Factor	Precipitation (Variance ratio)	1	3	15	0	0	0
Common bottlenose dolphin (GoM BSE/Barataria Bay)	Delphinid	Sensitivity Attribute	Prey/Diet Specificity	1.8	2.666666667	8	2	5	0
Common bottlenose dolphin (GoM BSE/Barataria Bay)	Delphinid	Sensitivity Attribute	Reproductive Plasticity	1.2	2	12	3	0	0
Common bottlenose dolphin (GoM BSE/Barataria Bay)	Delphinid	Exposure Factor	Sea ice coverage (Standard anomaly)	1	3	10	0	0	0
Common bottlenose dolphin (GoM BSE/Barataria Bay)	Delphinid	Exposure Factor	Sea ice coverage (Variance ratio)	1	3	10	0	0	0
Common bottlenose dolphin (GoM BSE/Barataria Bay)	Delphinid	Exposure Factor	Sea level rise	4	3	0	0	0	15
Common bottlenose dolphin (GoM BSE/Barataria Bay)	Delphinid	Exposure Factor	Sea Surface Salinity (Standard anomaly)	1.333333333	3	10	5	0	0
Common bottlenose dolphin (GoM BSE/Barataria Bay)	Delphinid	Exposure Factor	Sea Surface Salinity (Variance ratio)	1	3	15	0	0	0
Common bottlenose dolphin (GoM BSE/Barataria Bay)	Delphinid	Exposure Factor	Sea Surface Temperature (Standard anomaly)	4	3	0	0	0	15
Common bottlenose dolphin (GoM BSE/Barataria Bay)	Delphinid	Exposure Factor	Sea Surface Temperature (Variance ratio)	1	3	15	0	0	0
Common bottlenose dolphin (GoM BSE/Barataria Bay)	Delphinid	Sensitivity Attribute	Site Fidelity	3.8	3	0	0	3	12
Common bottlenose dolphin (GoM BSE/Barataria Bay)	Delphinid	Sensitivity Attribute	Species Abundance	2.333333333	3	0	10	5	0
Common bottlenose dolphin (GoM BSE/Barataria Bay)	Delphinid	Sensitivity Attribute	Species Abundance Trend	3.333333333	1.666666667	0	2	6	7
Common bottlenose dolphin (GoM BSE/Calcasieu Lake)	Delphinid	Exposure Factor	Air Temperature (Standard anomaly)	4	2.666666667	0	0	0	15
Common bottlenose dolphin (GoM BSE/Calcasieu Lake)	Delphinid	Exposure Factor	Air Temperature (Variance ratio)	1	2.666666667	15	0	0	0
Common bottlenose dolphin (GoM BSE/Calcasieu Lake)	Delphinid	Exposure Factor	Circulation	3.8	2.333333333	0	0	3	12
Common bottlenose dolphin (GoM BSE/Calcasieu Lake)	Delphinid	Sensitivity Attribute	Cumulative Stressors	3.2	2.333333333	0	3	6	6
Common bottlenose dolphin (GoM BSE/Calcasieu Lake)	Delphinid	Exposure Factor	Dissolved oxygen (Standard anomaly)	4	2.666666667	0	0	0	15
Common bottlenose dolphin (GoM BSE/Calcasieu Lake)	Delphinid	Exposure Factor	Dissolved oxygen (Variance ratio)	1	2.666666667	15	0	0	0
Common bottlenose dolphin (GoM BSE/Calcasieu Lake)	Delphinid	Sensitivity Attribute	Generation Time	2.8	2.333333333	1	3	9	2
Common bottlenose dolphin (GoM BSE/Calcasieu Lake)	Delphinid	Sensitivity Attribute	Habitat Specificity	2.6	1.666666667	1	7	4	3
Common bottlenose dolphin (GoM BSE/Calcasieu Lake)	Delphinid	Sensitivity Attribute	Home Range	3.4	1.333333333	0	2	5	8
Common bottlenose dolphin (GoM BSE/Calcasieu Lake)	Delphinid	Sensitivity Attribute	Lifetime Reproductive Potential	1.666666667	2.333333333	8	5	1	1
Common bottlenose dolphin (GoM BSE/Calcasieu Lake)	Delphinid	Sensitivity Attribute	Migration	3.866666667	1.666666667	0	0	2	13
Common bottlenose dolphin (GoM BSE/Calcasieu Lake)	Delphinid	Exposure Factor	Ocean pH (Standard anomaly)	4	2.666666667	0	0	0	15
Common bottlenose dolphin (GoM BSE/Calcasieu Lake)	Delphinid	Exposure Factor	Ocean pH (Variance ratio)	1	2.666666667	15	0	0	0
Common bottlenose dolphin (GoM BSE/Calcasieu Lake)	Delphinid	Exposure Factor	Precipitation (Standard anomaly)	1	2.666666667	15	0	0	0
Common bottlenose dolphin (GoM BSE/Calcasieu Lake)	Delphinid	Exposure Factor	Precipitation (Variance ratio)	1	2.666666667	15	0	0	0
Common bottlenose dolphin (GoM BSE/Calcasieu Lake)	Delphinid	Sensitivity Attribute	Prey/Diet Specificity	2.066666667	2	2	10	3	0
Common bottlenose dolphin (GoM BSE/Calcasieu Lake)	Delphinid	Sensitivity Attribute	Reproductive Plasticity	1.333333333	2	10	5	0	0
Common bottlenose dolphin (GoM BSE/Calcasieu Lake)	Delphinid	Exposure Factor	Sea ice coverage (Standard anomaly)	1	2.666666667	15	0	0	0
Common bottlenose dolphin (GoM BSE/Calcasieu Lake)	Delphinid	Exposure Factor	Sea ice coverage (Variance ratio)	1	2.666666667	15	0	0	0
Common bottlenose dolphin (GoM BSE/Calcasieu Lake)	Delphinid	Exposure Factor	Sea level rise	4	2.666666667	0	0	0	15
Common bottlenose dolphin (GoM BSE/Calcasieu Lake)	Delphinid	Exposure Factor	Sea Surface Salinity (Standard anomaly)	2	2.666666667	0	15	0	0
Common bottlenose dolphin (GoM BSE/Calcasieu Lake)	Delphinid	Exposure Factor	Sea Surface Salinity (Variance ratio)	1	2.666666667	15	0	0	0
Common bottlenose dolphin (GoM BSE/Calcasieu Lake)	Delphinid	Exposure Factor	Sea Surface Temperature (Standard anomaly)	4	2.666666667	0	0	0	15
Common bottlenose dolphin (GoM BSE/Calcasieu Lake)	Delphinid	Exposure Factor	Sea Surface Temperature (Variance ratio)	1	2.666666667	15	0	0	0
Common bottlenose dolphin (GoM BSE/Calcasieu Lake)	Delphinid	Sensitivity Attribute	Site Fidelity	3.466666667	2	0	1	6	8
Common bottlenose dolphin (GoM BSE/Calcasieu Lake)	Delphinid	Sensitivity Attribute	Species Abundance	3.666666667	1.666666667	0	1	3	11
Common bottlenose dolphin (GoM BSE/Calcasieu Lake)	Delphinid	Sensitivity Attribute	Species Abundance Trend	2.266666667	1.333333333	1	10	3	1
Common bottlenose dolphin (GoM BSE/Caloosahatchee River)	Delphinid	Exposure Factor	Air Temperature (Standard anomaly)	3.866666667	2.666666667	0	0	2	13
Common bottlenose dolphin (GoM BSE/Caloosahatchee River)	Delphinid	Exposure Factor	Air Temperature (Variance ratio)	1.133333333	2.666666667	13	2	0	0
Common bottlenose dolphin (GoM BSE/Caloosahatchee River)	Delphinid	Exposure Factor	Circulation	3.933333333	2	0	0	1	14
Common bottlenose dolphin (GoM BSE/Caloosahatchee River)	Delphinid	Sensitivity Attribute	Cumulative Stressors	3.2	1.333333333	0	2	8	5
Common bottlenose dolphin (GoM BSE/Caloosahatchee River)	Delphinid	Exposure Factor	Dissolved oxygen (Standard anomaly)	3.933333333	2.666666667	0	0	1	14
Common bottlenose dolphin (GoM BSE/Caloosahatchee River)	Delphinid	Exposure Factor	Dissolved oxygen (Variance ratio)	1.066666667	2.666666667	14	1	0	0
Common bottlenose dolphin (GoM BSE/Caloosahatchee River)	Delphinid	Sensitivity Attribute	Generation Time	3.066666667	2	0	4	6	5
Common bottlenose dolphin (GoM BSE/Caloosahatchee River)	Delphinid	Sensitivity Attribute	Habitat Specificity	3.466666667	1.666666667	0	1	6	8
Common bottlenose dolphin (GoM BSE/Caloosahatchee River)	Delphinid	Sensitivity Attribute	Home Range	3.733333333	2.333333333	0	0	4	11
Common bottlenose dolphin (GoM BSE/Caloosahatchee River)	Delphinid	Sensitivity Attribute	Lifetime Reproductive Potential	1.933333333	2	3	10	2	0
Common bottlenose dolphin (GoM BSE/Caloosahatchee River)	Delphinid	Sensitivity Attribute	Migration	3.933333333	2	0	0	1	14
Common bottlenose dolphin (GoM BSE/Caloosahatchee River)	Delphinid	Exposure Factor	Ocean pH (Standard anomaly)	3.866666667	2.666666667	0	0	2	13
Common bottlenose dolphin (GoM BSE/Caloosahatchee River)	Delphinid	Exposure Factor	Ocean pH (Variance ratio)	1.133333333	2.666666667	13	2	0	0
Common bottlenose dolphin (GoM BSE/Caloosahatchee River)	Delphinid	Exposure Factor	Precipitation (Standard anomaly)	1.066666667	2.666666667	14	1	0	0
Common bottlenose dolphin (GoM BSE/Caloosahatchee River)	Delphinid	Exposure Factor	Precipitation (Variance ratio)	1.066666667	2.666666667	14	1	0	0
Common bottlenose dolphin (GoM BSE/Caloosahatchee River)	Delphinid	Sensitivity Attribute	Prey/Diet Specificity	2	2	5	5	5	0
Common bottlenose dolphin (GoM BSE/Caloosahatchee River)	Delphinid	Sensitivity Attribute	Reproductive Plasticity	1.066666667	2	14	1	0	0
Common bottlenose dolphin (GoM BSE/Caloosahatchee River)	Delphinid	Exposure Factor	Sea ice coverage (Standard anomaly)	1	3	10	0	0	0
Common bottlenose dolphin (GoM BSE/Caloosahatchee River)	Delphinid	Exposure Factor	Sea ice coverage (Variance ratio)	1	3	10	0	0	0
Common bottlenose dolphin (GoM BSE/Caloosahatchee River)	Delphinid	Exposure Factor	Sea level rise	3.933333333	3	0	0	1	14
Common bottlenose dolphin (GoM BSE/Caloosahatchee River)	Delphinid	Exposure Factor	Sea Surface Salinity (Standard anomaly)	2.066666667	2.666666667	1	12	2	0
Common bottlenose dolphin (GoM BSE/Caloosahatchee River)	Delphinid	Exposure Factor	Sea Surface Salinity (Variance ratio)	1.2	2.666666667	12	3	0	0
Common bottlenose dolphin (GoM BSE/Caloosahatchee River)	Delphinid	Exposure Factor	Sea Surface Temperature (Standard anomaly)	3.933333333	2.666666667	0	0	1	14
Common bottlenose dolphin (GoM BSE/Caloosahatchee River)	Delphinid	Exposure Factor	Sea Surface Temperature (Variance ratio)	1.066666667	2.666666667	14	1	0	0
Common bottlenose dolphin (GoM BSE/Caloosahatchee River)	Delphinid	Sensitivity Attribute	Site Fidelity	3.933333333	2.333333333	0	0	1	14
Common bottlenose dolphin (GoM BSE/Caloosahatchee River)	Delphinid	Sensitivity Attribute	Species Abundance	3.4	1.333333333	0	1	7	7
Common bottlenose dolphin (GoM BSE/Caloosahatchee River)	Delphinid	Sensitivity Attribute	Species Abundance Trend	2.133333333	1	2	10	2	1
Common bottlenose dolphin (GoM BSE/Choctawhatchee Bay)	Delphinid	Exposure Factor	Air Temperature (Standard anomaly)	4	3	0	0	0	20
Common bottlenose dolphin (GoM BSE/Choctawhatchee Bay)	Delphinid	Exposure Factor	Air Temperature (Variance ratio)	1	3	20	0	0	0
Common bottlenose dolphin (GoM BSE/Choctawhatchee Bay)	Delphinid	Exposure Factor	Circulation	3.95	1.25	0	0	1	19
Common bottlenose dolphin (GoM BSE/Choctawhatchee Bay)	Delphinid	Sensitivity Attribute	Cumulative Stressors	3.25	2	0	3	9	8
Common bottlenose dolphin (GoM BSE/Choctawhatchee Bay)	Delphinid	Exposure Factor	Dissolved oxygen (Standard anomaly)	4	3	0	0	0	20
Common bottlenose dolphin (GoM BSE/Choctawhatchee Bay)	Delphinid	Exposure Factor	Dissolved oxygen (Variance ratio)	1	3	20	0	0	0
Common bottlenose dolphin (GoM BSE/Choctawhatchee Bay)	Delphinid	Sensitivity Attribute	Generation Time	2.8	2	0	4	16	0
Common bottlenose dolphin (GoM BSE/Choctawhatchee Bay)	Delphinid	Sensitivity Attribute	Habitat Specificity	3.55	2	0	1	7	12
Common bottlenose dolphin (GoM BSE/Choctawhatchee Bay)	Delphinid	Sensitivity Attribute	Home Range	3.55	2.25	0	0	9	11
Common bottlenose dolphin (GoM BSE/Choctawhatchee Bay)	Delphinid	Sensitivity Attribute	Lifetime Reproductive Potential	1.3	2	14	6	0	0
Common bottlenose dolphin (GoM BSE/Choctawhatchee Bay)	Delphinid	Sensitivity Attribute	Migration	3.9	2.25	0	0	2	18
Common bottlenose dolphin (GoM BSE/Choctawhatchee Bay)	Delphinid	Exposure Factor	Ocean pH (Standard anomaly)	4	3	0	0	0	20
Common bottlenose dolphin (GoM BSE/Choctawhatchee Bay)	Delphinid	Exposure Factor	Ocean pH (Variance ratio)	1	3	20	0	0	0
Common bottlenose dolphin (GoM BSE/Choctawhatchee Bay)	Delphinid	Exposure Factor	Precipitation (Standard anomaly)	1	3	20	0	0	0
Common bottlenose dolphin (GoM BSE/Choctawhatchee Bay)	Delphinid	Exposure Factor	Precipitation (Variance ratio)	1	3	20	0	0	0
Common bottlenose dolphin (GoM BSE/Choctawhatchee Bay)	Delphinid	Sensitivity Attribute	Prey/Diet Specificity	1.85	2	6	11	3	0
Common bottlenose dolphin (GoM BSE/Choctawhatchee Bay)	Delphinid	Sensitivity Attribute	Reproductive Plasticity	1.4	2	12	8	0	0
Common bottlenose dolphin (GoM BSE/Choctawhatchee Bay)	Delphinid	Exposure Factor	Sea ice coverage (Standard anomaly)	1	3	20	0	0	0
Common bottlenose dolphin (GoM BSE/Choctawhatchee Bay)	Delphinid	Exposure Factor	Sea ice coverage (Variance ratio)	1	3	20	0	0	0
Common bottlenose dolphin (GoM BSE/Choctawhatchee Bay)	Delphinid	Exposure Factor	Sea level rise	3.65	3	0	0	7	13
Common bottlenose dolphin (GoM BSE/Choctawhatchee Bay)	Delphinid	Exposure Factor	Sea Surface Salinity (Standard anomaly)	2	3	0	20	0	0
Common bottlenose dolphin (GoM BSE/Choctawhatchee Bay)	Delphinid	Exposure Factor	Sea Surface Salinity (Variance ratio)	2	3	0	20	0	0
Common bottlenose dolphin (GoM BSE/Choctawhatchee Bay)	Delphinid	Exposure Factor	Sea Surface Temperature (Standard anomaly)	4	3	0	0	0	20
Common bottlenose dolphin (GoM BSE/Choctawhatchee Bay)	Delphinid	Exposure Factor	Sea Surface Temperature (Variance ratio)	1	3	20	0	0	0
Common bottlenose dolphin (GoM BSE/Choctawhatchee Bay)	Delphinid	Sensitivity Attribute	Site Fidelity	3.95	2.5	0	0	1	19
Common bottlenose dolphin (GoM BSE/Choctawhatchee Bay)	Delphinid	Sensitivity Attribute	Species Abundance	3	2.5	0	0	20	0
Common bottlenose dolphin (GoM BSE/Choctawhatchee Bay)	Delphinid	Sensitivity Attribute	Species Abundance Trend	2.1	1.25	4	11	4	1
Common bottlenose dolphin (GoM BSE/Chokoloskee Bay, Ten Thousand Islands, Gullivan Bay)	Delphinid	Exposure Factor	Air Temperature (Standard anomaly)	3.866666667	2	0	0	2	13
Common bottlenose dolphin (GoM BSE/Chokoloskee Bay, Ten Thousand Islands, Gullivan Bay)	Delphinid	Exposure Factor	Air Temperature (Variance ratio)	1.133333333	2	13	2	0	0
Common bottlenose dolphin (GoM BSE/Chokoloskee Bay, Ten Thousand Islands, Gullivan Bay)	Delphinid	Exposure Factor	Circulation	1.2	2	12	3	0	0
Common bottlenose dolphin (GoM BSE/Chokoloskee Bay, Ten Thousand Islands, Gullivan Bay)	Delphinid	Sensitivity Attribute	Cumulative Stressors	2.933333333	2	0	6	4	5
Common bottlenose dolphin (GoM BSE/Chokoloskee Bay, Ten Thousand Islands, Gullivan Bay)	Delphinid	Exposure Factor	Dissolved oxygen (Standard anomaly)	3.866666667	2	0	0	2	13
Common bottlenose dolphin (GoM BSE/Chokoloskee Bay, Ten Thousand Islands, Gullivan Bay)	Delphinid	Exposure Factor	Dissolved oxygen (Variance ratio)	1.133333333	2	13	2	0	0
Common bottlenose dolphin (GoM BSE/Chokoloskee Bay, Ten Thousand Islands, Gullivan Bay)	Delphinid	Sensitivity Attribute	Generation Time	2.666666667	2	0	5	10	0
Common bottlenose dolphin (GoM BSE/Chokoloskee Bay, Ten Thousand Islands, Gullivan Bay)	Delphinid	Sensitivity Attribute	Habitat Specificity	3.533333333	1.333333333	0	0	7	8
Common bottlenose dolphin (GoM BSE/Chokoloskee Bay, Ten Thousand Islands, Gullivan Bay)	Delphinid	Sensitivity Attribute	Home Range	3.533333333	2	0	0	7	8
Common bottlenose dolphin (GoM BSE/Chokoloskee Bay, Ten Thousand Islands, Gullivan Bay)	Delphinid	Sensitivity Attribute	Lifetime Reproductive Potential	2.066666667	2	2	10	3	0
Common bottlenose dolphin (GoM BSE/Chokoloskee Bay, Ten Thousand Islands, Gullivan Bay)	Delphinid	Sensitivity Attribute	Migration	3.6	2	0	0	6	9
Common bottlenose dolphin (GoM BSE/Chokoloskee Bay, Ten Thousand Islands, Gullivan Bay)	Delphinid	Exposure Factor	Ocean pH (Standard anomaly)	3.866666667	2	0	0	2	13
Common bottlenose dolphin (GoM BSE/Chokoloskee Bay, Ten Thousand Islands, Gullivan Bay)	Delphinid	Exposure Factor	Ocean pH (Variance ratio)	1.133333333	2	13	2	0	0
Common bottlenose dolphin (GoM BSE/Chokoloskee Bay, Ten Thousand Islands, Gullivan Bay)	Delphinid	Exposure Factor	Precipitation (Standard anomaly)	1.133333333	2	13	2	0	0
Common bottlenose dolphin (GoM BSE/Chokoloskee Bay, Ten Thousand Islands, Gullivan Bay)	Delphinid	Exposure Factor	Precipitation (Variance ratio)	1.133333333	2	13	2	0	0
Common bottlenose dolphin (GoM BSE/Chokoloskee Bay, Ten Thousand Islands, Gullivan Bay)	Delphinid	Sensitivity Attribute	Prey/Diet Specificity	2.466666667	1.666666667	0	8	7	0
Common bottlenose dolphin (GoM BSE/Chokoloskee Bay, Ten Thousand Islands, Gullivan Bay)	Delphinid	Sensitivity Attribute	Reproductive Plasticity	1.333333333	2	10	5	0	0
Common bottlenose dolphin (GoM BSE/Chokoloskee Bay, Ten Thousand Islands, Gullivan Bay)	Delphinid	Exposure Factor	Sea ice coverage (Standard anomaly)	1	2.666666667	15	0	0	0
Common bottlenose dolphin (GoM BSE/Chokoloskee Bay, Ten Thousand Islands, Gullivan Bay)	Delphinid	Exposure Factor	Sea ice coverage (Variance ratio)	1	2.666666667	15	0	0	0
Common bottlenose dolphin (GoM BSE/Chokoloskee Bay, Ten Thousand Islands, Gullivan Bay)	Delphinid	Exposure Factor	Sea level rise	3.933333333	2	0	0	1	14
Common bottlenose dolphin (GoM BSE/Chokoloskee Bay, Ten Thousand Islands, Gullivan Bay)	Delphinid	Exposure Factor	Sea Surface Salinity (Standard anomaly)	2.733333333	2	1	4	8	2
Common bottlenose dolphin (GoM BSE/Chokoloskee Bay, Ten Thousand Islands, Gullivan Bay)	Delphinid	Exposure Factor	Sea Surface Salinity (Variance ratio)	1.333333333	2	10	5	0	0
Common bottlenose dolphin (GoM BSE/Chokoloskee Bay, Ten Thousand Islands, Gullivan Bay)	Delphinid	Exposure Factor	Sea Surface Temperature (Standard anomaly)	3.866666667	2	0	0	2	13
Common bottlenose dolphin (GoM BSE/Chokoloskee Bay, Ten Thousand Islands, Gullivan Bay)	Delphinid	Exposure Factor	Sea Surface Temperature (Variance ratio)	1.133333333	2	13	2	0	0
Common bottlenose dolphin (GoM BSE/Chokoloskee Bay, Ten Thousand Islands, Gullivan Bay)	Delphinid	Sensitivity Attribute	Site Fidelity	3.333333333	1.333333333	0	2	6	7
Common bottlenose dolphin (GoM BSE/Chokoloskee Bay, Ten Thousand Islands, Gullivan Bay)	Delphinid	Sensitivity Attribute	Species Abundance	2.533333333	1.333333333	1	6	7	1
Common bottlenose dolphin (GoM BSE/Chokoloskee Bay, Ten Thousand Islands, Gullivan Bay)	Delphinid	Sensitivity Attribute	Species Abundance Trend	1.933333333	0.6666666667	3	10	2	0
Common bottlenose dolphin (GoM BSE/Copano Bay, Aransas Bay, San Antonio Bay, Redfish Bay, Espiritu Santo Bay)	Delphinid	Exposure Factor	Air Temperature (Standard anomaly)	4	2.75	0	0	0	20
Common bottlenose dolphin (GoM BSE/Copano Bay, Aransas Bay, San Antonio Bay, Redfish Bay, Espiritu Santo Bay)	Delphinid	Exposure Factor	Air Temperature (Variance ratio)	1	2.75	20	0	0	0
Common bottlenose dolphin (GoM BSE/Copano Bay, Aransas Bay, San Antonio Bay, Redfish Bay, Espiritu Santo Bay)	Delphinid	Exposure Factor	Circulation	3.85	2.5	0	0	3	17
Common bottlenose dolphin (GoM BSE/Copano Bay, Aransas Bay, San Antonio Bay, Redfish Bay, Espiritu Santo Bay)	Delphinid	Sensitivity Attribute	Cumulative Stressors	3.75	2.75	0	1	3	16
Common bottlenose dolphin (GoM BSE/Copano Bay, Aransas Bay, San Antonio Bay, Redfish Bay, Espiritu Santo Bay)	Delphinid	Exposure Factor	Dissolved oxygen (Standard anomaly)	4	2.75	0	0	0	20
Common bottlenose dolphin (GoM BSE/Copano Bay, Aransas Bay, San Antonio Bay, Redfish Bay, Espiritu Santo Bay)	Delphinid	Exposure Factor	Dissolved oxygen (Variance ratio)	1	2.75	20	0	0	0
Common bottlenose dolphin (GoM BSE/Copano Bay, Aransas Bay, San Antonio Bay, Redfish Bay, Espiritu Santo Bay)	Delphinid	Sensitivity Attribute	Generation Time	2.9	2.25	0	2	18	0
Common bottlenose dolphin (GoM BSE/Copano Bay, Aransas Bay, San Antonio Bay, Redfish Bay, Espiritu Santo Bay)	Delphinid	Sensitivity Attribute	Habitat Specificity	2.75	2	1	8	6	5
Common bottlenose dolphin (GoM BSE/Copano Bay, Aransas Bay, San Antonio Bay, Redfish Bay, Espiritu Santo Bay)	Delphinid	Sensitivity Attribute	Home Range	3.55	2.5	0	1	7	12
Common bottlenose dolphin (GoM BSE/Copano Bay, Aransas Bay, San Antonio Bay, Redfish Bay, Espiritu Santo Bay)	Delphinid	Sensitivity Attribute	Lifetime Reproductive Potential	1.5	2.25	12	6	2	0
Common bottlenose dolphin (GoM BSE/Copano Bay, Aransas Bay, San Antonio Bay, Redfish Bay, Espiritu Santo Bay)	Delphinid	Sensitivity Attribute	Migration	3.85	2.25	0	0	3	17
Common bottlenose dolphin (GoM BSE/Copano Bay, Aransas Bay, San Antonio Bay, Redfish Bay, Espiritu Santo Bay)	Delphinid	Exposure Factor	Ocean pH (Standard anomaly)	4	2.75	0	0	0	20
Common bottlenose dolphin (GoM BSE/Copano Bay, Aransas Bay, San Antonio Bay, Redfish Bay, Espiritu Santo Bay)	Delphinid	Exposure Factor	Ocean pH (Variance ratio)	1	2.75	20	0	0	0
Common bottlenose dolphin (GoM BSE/Copano Bay, Aransas Bay, San Antonio Bay, Redfish Bay, Espiritu Santo Bay)	Delphinid	Exposure Factor	Precipitation (Standard anomaly)	1	2.75	20	0	0	0
Common bottlenose dolphin (GoM BSE/Copano Bay, Aransas Bay, San Antonio Bay, Redfish Bay, Espiritu Santo Bay)	Delphinid	Exposure Factor	Precipitation (Variance ratio)	1	2.75	20	0	0	0
Common bottlenose dolphin (GoM BSE/Copano Bay, Aransas Bay, San Antonio Bay, Redfish Bay, Espiritu Santo Bay)	Delphinid	Sensitivity Attribute	Prey/Diet Specificity	2.35	2.25	0	13	7	0
Common bottlenose dolphin (GoM BSE/Copano Bay, Aransas Bay, San Antonio Bay, Redfish Bay, Espiritu Santo Bay)	Delphinid	Sensitivity Attribute	Reproductive Plasticity	1.25	2	15	5	0	0
Common bottlenose dolphin (GoM BSE/Copano Bay, Aransas Bay, San Antonio Bay, Redfish Bay, Espiritu Santo Bay)	Delphinid	Exposure Factor	Sea ice coverage (Standard anomaly)	1	2.75	20	0	0	0
Common bottlenose dolphin (GoM BSE/Copano Bay, Aransas Bay, San Antonio Bay, Redfish Bay, Espiritu Santo Bay)	Delphinid	Exposure Factor	Sea ice coverage (Variance ratio)	1	2.75	20	0	0	0
Common bottlenose dolphin (GoM BSE/Copano Bay, Aransas Bay, San Antonio Bay, Redfish Bay, Espiritu Santo Bay)	Delphinid	Exposure Factor	Sea level rise	4	2.75	0	0	0	20
Common bottlenose dolphin (GoM BSE/Copano Bay, Aransas Bay, San Antonio Bay, Redfish Bay, Espiritu Santo Bay)	Delphinid	Exposure Factor	Sea Surface Salinity (Standard anomaly)	2	2.75	0	20	0	0
Common bottlenose dolphin (GoM BSE/Copano Bay, Aransas Bay, San Antonio Bay, Redfish Bay, Espiritu Santo Bay)	Delphinid	Exposure Factor	Sea Surface Salinity (Variance ratio)	1	2.75	20	0	0	0
Common bottlenose dolphin (GoM BSE/Copano Bay, Aransas Bay, San Antonio Bay, Redfish Bay, Espiritu Santo Bay)	Delphinid	Exposure Factor	Sea Surface Temperature (Standard anomaly)	4	2.75	0	0	0	20
Common bottlenose dolphin (GoM BSE/Copano Bay, Aransas Bay, San Antonio Bay, Redfish Bay, Espiritu Santo Bay)	Delphinid	Exposure Factor	Sea Surface Temperature (Variance ratio)	1	2.75	20	0	0	0
Common bottlenose dolphin (GoM BSE/Copano Bay, Aransas Bay, San Antonio Bay, Redfish Bay, Espiritu Santo Bay)	Delphinid	Sensitivity Attribute	Site Fidelity	3.45	2.5	0	1	9	10
Common bottlenose dolphin (GoM BSE/Copano Bay, Aransas Bay, San Antonio Bay, Redfish Bay, Espiritu Santo Bay)	Delphinid	Sensitivity Attribute	Species Abundance	2.8	2	0	8	8	4
Common bottlenose dolphin (GoM BSE/Copano Bay, Aransas Bay, San Antonio Bay, Redfish Bay, Espiritu Santo Bay)	Delphinid	Sensitivity Attribute	Species Abundance Trend	1.9	1.5	4	14	2	0
Common bottlenose dolphin (GoM BSE/Estero Bay)	Delphinid	Exposure Factor	Air Temperature (Standard anomaly)	2.933333333	2.333333333	5	0	1	9
Common bottlenose dolphin (GoM BSE/Estero Bay)	Delphinid	Exposure Factor	Air Temperature (Variance ratio)	1.066666667	2.333333333	14	1	0	0
Common bottlenose dolphin (GoM BSE/Estero Bay)	Delphinid	Exposure Factor	Circulation	3.533333333	2.666666667	0	1	5	9
Common bottlenose dolphin (GoM BSE/Estero Bay)	Delphinid	Sensitivity Attribute	Cumulative Stressors	3.466666667	1.666666667	0	1	6	8
Common bottlenose dolphin (GoM BSE/Estero Bay)	Delphinid	Exposure Factor	Dissolved oxygen (Standard anomaly)	3.2	2.333333333	1	4	1	9
Common bottlenose dolphin (GoM BSE/Estero Bay)	Delphinid	Exposure Factor	Dissolved oxygen (Variance ratio)	1.066666667	2.333333333	14	1	0	0
Common bottlenose dolphin (GoM BSE/Estero Bay)	Delphinid	Sensitivity Attribute	Generation Time	2.733333333	2	0	4	11	0
Common bottlenose dolphin (GoM BSE/Estero Bay)	Delphinid	Sensitivity Attribute	Habitat Specificity	3.466666667	2	0	1	6	8
Common bottlenose dolphin (GoM BSE/Estero Bay)	Delphinid	Sensitivity Attribute	Home Range	3.8	2.333333333	0	0	3	12
Common bottlenose dolphin (GoM BSE/Estero Bay)	Delphinid	Sensitivity Attribute	Lifetime Reproductive Potential	2.2	2	0	12	3	0
Common bottlenose dolphin (GoM BSE/Estero Bay)	Delphinid	Sensitivity Attribute	Migration	3.866666667	2	0	0	2	13
Common bottlenose dolphin (GoM BSE/Estero Bay)	Delphinid	Exposure Factor	Ocean pH (Standard anomaly)	3.933333333	2.333333333	0	0	1	14
Common bottlenose dolphin (GoM BSE/Estero Bay)	Delphinid	Exposure Factor	Ocean pH (Variance ratio)	1.066666667	2.333333333	14	1	0	0
Common bottlenose dolphin (GoM BSE/Estero Bay)	Delphinid	Exposure Factor	Precipitation (Standard anomaly)	1.066666667	2.333333333	14	1	0	0
Common bottlenose dolphin (GoM BSE/Estero Bay)	Delphinid	Exposure Factor	Precipitation (Variance ratio)	1.066666667	2.333333333	14	1	0	0
Common bottlenose dolphin (GoM BSE/Estero Bay)	Delphinid	Sensitivity Attribute	Prey/Diet Specificity	2.2	2	4	5	5	1
Common bottlenose dolphin (GoM BSE/Estero Bay)	Delphinid	Sensitivity Attribute	Reproductive Plasticity	1.133333333	2	13	2	0	0
Common bottlenose dolphin (GoM BSE/Estero Bay)	Delphinid	Exposure Factor	Sea ice coverage (Standard anomaly)	1	2.5	10	0	0	0
Common bottlenose dolphin (GoM BSE/Estero Bay)	Delphinid	Exposure Factor	Sea ice coverage (Variance ratio)	1	2.5	10	0	0	0
Common bottlenose dolphin (GoM BSE/Estero Bay)	Delphinid	Exposure Factor	Sea level rise	3	2.333333333	4	1	1	9
Common bottlenose dolphin (GoM BSE/Estero Bay)	Delphinid	Exposure Factor	Sea Surface Salinity (Standard anomaly)	2.133333333	2.333333333	0	13	2	0
Common bottlenose dolphin (GoM BSE/Estero Bay)	Delphinid	Exposure Factor	Sea Surface Salinity (Variance ratio)	1.133333333	2.333333333	13	2	0	0
Common bottlenose dolphin (GoM BSE/Estero Bay)	Delphinid	Exposure Factor	Sea Surface Temperature (Standard anomaly)	3.866666667	2.333333333	0	0	2	13
Common bottlenose dolphin (GoM BSE/Estero Bay)	Delphinid	Exposure Factor	Sea Surface Temperature (Variance ratio)	1.133333333	2.333333333	13	2	0	0
Common bottlenose dolphin (GoM BSE/Estero Bay)	Delphinid	Sensitivity Attribute	Site Fidelity	3.866666667	2.333333333	0	0	2	13
Common bottlenose dolphin (GoM BSE/Estero Bay)	Delphinid	Sensitivity Attribute	Species Abundance	2.933333333	1.666666667	0	1	14	0
Common bottlenose dolphin (GoM BSE/Estero Bay)	Delphinid	Sensitivity Attribute	Species Abundance Trend	2.066666667	1.333333333	1	12	2	0
Common bottlenose dolphin (GoM BSE/Florida Keys (Bahia Honda to Key West))	Delphinid	Exposure Factor	Air Temperature (Standard anomaly)	3.25	2.5	5	0	0	15
Common bottlenose dolphin (GoM BSE/Florida Keys (Bahia Honda to Key West))	Delphinid	Exposure Factor	Air Temperature (Variance ratio)	1	2.5	20	0	0	0
Common bottlenose dolphin (GoM BSE/Florida Keys (Bahia Honda to Key West))	Delphinid	Exposure Factor	Circulation	2.75	2	5	1	8	6
Common bottlenose dolphin (GoM BSE/Florida Keys (Bahia Honda to Key West))	Delphinid	Sensitivity Attribute	Cumulative Stressors	2.8	1.75	0	6	12	2
Common bottlenose dolphin (GoM BSE/Florida Keys (Bahia Honda to Key West))	Delphinid	Exposure Factor	Dissolved oxygen (Standard anomaly)	3.8	2.5	0	0	4	16
Common bottlenose dolphin (GoM BSE/Florida Keys (Bahia Honda to Key West))	Delphinid	Exposure Factor	Dissolved oxygen (Variance ratio)	1.05	2.5	19	1	0	0
Common bottlenose dolphin (GoM BSE/Florida Keys (Bahia Honda to Key West))	Delphinid	Sensitivity Attribute	Generation Time	2.85	2	0	3	17	0
Common bottlenose dolphin (GoM BSE/Florida Keys (Bahia Honda to Key West))	Delphinid	Sensitivity Attribute	Habitat Specificity	3.25	1.75	0	2	11	7
Common bottlenose dolphin (GoM BSE/Florida Keys (Bahia Honda to Key West))	Delphinid	Sensitivity Attribute	Home Range	3.3	2	0	1	12	7
Common bottlenose dolphin (GoM BSE/Florida Keys (Bahia Honda to Key West))	Delphinid	Sensitivity Attribute	Lifetime Reproductive Potential	1.55	2	10	9	1	0
Common bottlenose dolphin (GoM BSE/Florida Keys (Bahia Honda to Key West))	Delphinid	Sensitivity Attribute	Migration	3.85	2	0	0	3	17
Common bottlenose dolphin (GoM BSE/Florida Keys (Bahia Honda to Key West))	Delphinid	Exposure Factor	Ocean pH (Standard anomaly)	3.8	2.5	0	0	4	16
Common bottlenose dolphin (GoM BSE/Florida Keys (Bahia Honda to Key West))	Delphinid	Exposure Factor	Ocean pH (Variance ratio)	1.05	2.5	19	1	0	0
Common bottlenose dolphin (GoM BSE/Florida Keys (Bahia Honda to Key West))	Delphinid	Exposure Factor	Precipitation (Standard anomaly)	1	2.5	20	0	0	0
Common bottlenose dolphin (GoM BSE/Florida Keys (Bahia Honda to Key West))	Delphinid	Exposure Factor	Precipitation (Variance ratio)	1	2.5	20	0	0	0
Common bottlenose dolphin (GoM BSE/Florida Keys (Bahia Honda to Key West))	Delphinid	Sensitivity Attribute	Prey/Diet Specificity	2.25	2.25	1	14	4	1
Common bottlenose dolphin (GoM BSE/Florida Keys (Bahia Honda to Key West))	Delphinid	Sensitivity Attribute	Reproductive Plasticity	1.2	2	16	4	0	0
Common bottlenose dolphin (GoM BSE/Florida Keys (Bahia Honda to Key West))	Delphinid	Exposure Factor	Sea ice coverage (Standard anomaly)	1	2.75	20	0	0	0
Common bottlenose dolphin (GoM BSE/Florida Keys (Bahia Honda to Key West))	Delphinid	Exposure Factor	Sea ice coverage (Variance ratio)	1	2.75	20	0	0	0
Common bottlenose dolphin (GoM BSE/Florida Keys (Bahia Honda to Key West))	Delphinid	Exposure Factor	Sea level rise	3.45	2.5	1	4	0	15
Common bottlenose dolphin (GoM BSE/Florida Keys (Bahia Honda to Key West))	Delphinid	Exposure Factor	Sea Surface Salinity (Standard anomaly)	3.95	2.5	0	0	1	19
Common bottlenose dolphin (GoM BSE/Florida Keys (Bahia Honda to Key West))	Delphinid	Exposure Factor	Sea Surface Salinity (Variance ratio)	1.05	2.5	19	1	0	0
Common bottlenose dolphin (GoM BSE/Florida Keys (Bahia Honda to Key West))	Delphinid	Exposure Factor	Sea Surface Temperature (Standard anomaly)	4	2.5	0	0	0	20
Common bottlenose dolphin (GoM BSE/Florida Keys (Bahia Honda to Key West))	Delphinid	Exposure Factor	Sea Surface Temperature (Variance ratio)	1	2.5	20	0	0	0
Common bottlenose dolphin (GoM BSE/Florida Keys (Bahia Honda to Key West))	Delphinid	Sensitivity Attribute	Site Fidelity	3.5	2.25	0	2	6	12
Common bottlenose dolphin (GoM BSE/Florida Keys (Bahia Honda to Key West))	Delphinid	Sensitivity Attribute	Species Abundance	3.35	1.5	0	1	11	8
Common bottlenose dolphin (GoM BSE/Florida Keys (Bahia Honda to Key West))	Delphinid	Sensitivity Attribute	Species Abundance Trend	2.4	0.75	3	8	7	2
Common bottlenose dolphin (GoM BSE/Galveston Bay, East Bay, Trinity Bay)	Delphinid	Exposure Factor	Air Temperature (Standard anomaly)	4	2.75	0	0	0	20
Common bottlenose dolphin (GoM BSE/Galveston Bay, East Bay, Trinity Bay)	Delphinid	Exposure Factor	Air Temperature (Variance ratio)	1	2.75	20	0	0	0
Common bottlenose dolphin (GoM BSE/Galveston Bay, East Bay, Trinity Bay)	Delphinid	Exposure Factor	Circulation	3.85	2.5	0	0	3	17
Common bottlenose dolphin (GoM BSE/Galveston Bay, East Bay, Trinity Bay)	Delphinid	Sensitivity Attribute	Cumulative Stressors	3.9	2.75	0	0	2	18
Common bottlenose dolphin (GoM BSE/Galveston Bay, East Bay, Trinity Bay)	Delphinid	Exposure Factor	Dissolved oxygen (Standard anomaly)	4	2.75	0	0	0	20
Common bottlenose dolphin (GoM BSE/Galveston Bay, East Bay, Trinity Bay)	Delphinid	Exposure Factor	Dissolved oxygen (Variance ratio)	1	2.75	20	0	0	0
Common bottlenose dolphin (GoM BSE/Galveston Bay, East Bay, Trinity Bay)	Delphinid	Sensitivity Attribute	Generation Time	2.9	2.25	0	2	18	0
Common bottlenose dolphin (GoM BSE/Galveston Bay, East Bay, Trinity Bay)	Delphinid	Sensitivity Attribute	Habitat Specificity	2.75	2.25	1	8	6	5
Common bottlenose dolphin (GoM BSE/Galveston Bay, East Bay, Trinity Bay)	Delphinid	Sensitivity Attribute	Home Range	3.5	2.75	0	2	6	12
Common bottlenose dolphin (GoM BSE/Galveston Bay, East Bay, Trinity Bay)	Delphinid	Sensitivity Attribute	Lifetime Reproductive Potential	1.55	2.25	12	6	1	1
Common bottlenose dolphin (GoM BSE/Galveston Bay, East Bay, Trinity Bay)	Delphinid	Sensitivity Attribute	Migration	3.85	2.75	0	0	3	17
Common bottlenose dolphin (GoM BSE/Galveston Bay, East Bay, Trinity Bay)	Delphinid	Exposure Factor	Ocean pH (Standard anomaly)	4	2.75	0	0	0	20
Common bottlenose dolphin (GoM BSE/Galveston Bay, East Bay, Trinity Bay)	Delphinid	Exposure Factor	Ocean pH (Variance ratio)	1	2.75	20	0	0	0
Common bottlenose dolphin (GoM BSE/Galveston Bay, East Bay, Trinity Bay)	Delphinid	Exposure Factor	Precipitation (Standard anomaly)	1	2.75	20	0	0	0
Common bottlenose dolphin (GoM BSE/Galveston Bay, East Bay, Trinity Bay)	Delphinid	Exposure Factor	Precipitation (Variance ratio)	1	2.75	20	0	0	0
Common bottlenose dolphin (GoM BSE/Galveston Bay, East Bay, Trinity Bay)	Delphinid	Sensitivity Attribute	Prey/Diet Specificity	2.35	2.25	0	13	7	0
Common bottlenose dolphin (GoM BSE/Galveston Bay, East Bay, Trinity Bay)	Delphinid	Sensitivity Attribute	Reproductive Plasticity	1.25	2	15	5	0	0
Common bottlenose dolphin (GoM BSE/Galveston Bay, East Bay, Trinity Bay)	Delphinid	Exposure Factor	Sea ice coverage (Standard anomaly)	1	2.75	20	0	0	0
Common bottlenose dolphin (GoM BSE/Galveston Bay, East Bay, Trinity Bay)	Delphinid	Exposure Factor	Sea ice coverage (Variance ratio)	1	2.75	20	0	0	0
Common bottlenose dolphin (GoM BSE/Galveston Bay, East Bay, Trinity Bay)	Delphinid	Exposure Factor	Sea level rise	4	2.75	0	0	0	20
Common bottlenose dolphin (GoM BSE/Galveston Bay, East Bay, Trinity Bay)	Delphinid	Exposure Factor	Sea Surface Salinity (Standard anomaly)	2	2.75	0	20	0	0
Common bottlenose dolphin (GoM BSE/Galveston Bay, East Bay, Trinity Bay)	Delphinid	Exposure Factor	Sea Surface Salinity (Variance ratio)	1	2.75	20	0	0	0
Common bottlenose dolphin (GoM BSE/Galveston Bay, East Bay, Trinity Bay)	Delphinid	Exposure Factor	Sea Surface Temperature (Standard anomaly)	4	2.75	0	0	0	20
Common bottlenose dolphin (GoM BSE/Galveston Bay, East Bay, Trinity Bay)	Delphinid	Exposure Factor	Sea Surface Temperature (Variance ratio)	1	2.75	20	0	0	0
Common bottlenose dolphin (GoM BSE/Galveston Bay, East Bay, Trinity Bay)	Delphinid	Sensitivity Attribute	Site Fidelity	3.45	2.75	0	1	9	10
Common bottlenose dolphin (GoM BSE/Galveston Bay, East Bay, Trinity Bay)	Delphinid	Sensitivity Attribute	Species Abundance	2.8	2.25	0	5	14	1
Common bottlenose dolphin (GoM BSE/Galveston Bay, East Bay, Trinity Bay)	Delphinid	Sensitivity Attribute	Species Abundance Trend	1.85	1.75	5	13	2	0
Common bottlenose dolphin (GoM BSE/Laguna Madre)	Delphinid	Exposure Factor	Air Temperature (Standard anomaly)	4	2.5	0	0	0	20
Common bottlenose dolphin (GoM BSE/Laguna Madre)	Delphinid	Exposure Factor	Air Temperature (Variance ratio)	1	2.5	20	0	0	0
Common bottlenose dolphin (GoM BSE/Laguna Madre)	Delphinid	Exposure Factor	Circulation	3.15	2.25	4	1	3	12
Common bottlenose dolphin (GoM BSE/Laguna Madre)	Delphinid	Sensitivity Attribute	Cumulative Stressors	3.15	2.5	0	4	9	7
Common bottlenose dolphin (GoM BSE/Laguna Madre)	Delphinid	Exposure Factor	Dissolved oxygen (Standard anomaly)	3.25	2.5	5	0	0	15
Common bottlenose dolphin (GoM BSE/Laguna Madre)	Delphinid	Exposure Factor	Dissolved oxygen (Variance ratio)	1	2.5	20	0	0	0
Common bottlenose dolphin (GoM BSE/Laguna Madre)	Delphinid	Sensitivity Attribute	Generation Time	2.9	2.25	0	2	18	0
Common bottlenose dolphin (GoM BSE/Laguna Madre)	Delphinid	Sensitivity Attribute	Habitat Specificity	3	2	1	6	5	8
Common bottlenose dolphin (GoM BSE/Laguna Madre)	Delphinid	Sensitivity Attribute	Home Range	3.6	1.75	0	1	6	13
Common bottlenose dolphin (GoM BSE/Laguna Madre)	Delphinid	Sensitivity Attribute	Lifetime Reproductive Potential	1.5	2.25	12	6	2	0
Common bottlenose dolphin (GoM BSE/Laguna Madre)	Delphinid	Sensitivity Attribute	Migration	3.9	2	0	0	2	18
Common bottlenose dolphin (GoM BSE/Laguna Madre)	Delphinid	Exposure Factor	Ocean pH (Standard anomaly)	4	2.5	0	0	0	20
Common bottlenose dolphin (GoM BSE/Laguna Madre)	Delphinid	Exposure Factor	Ocean pH (Variance ratio)	1	2.5	20	0	0	0
Common bottlenose dolphin (GoM BSE/Laguna Madre)	Delphinid	Exposure Factor	Precipitation (Standard anomaly)	1	2.5	20	0	0	0
Common bottlenose dolphin (GoM BSE/Laguna Madre)	Delphinid	Exposure Factor	Precipitation (Variance ratio)	1	2.5	20	0	0	0
Common bottlenose dolphin (GoM BSE/Laguna Madre)	Delphinid	Sensitivity Attribute	Prey/Diet Specificity	2.35	2	0	13	7	0
Common bottlenose dolphin (GoM BSE/Laguna Madre)	Delphinid	Sensitivity Attribute	Reproductive Plasticity	1.25	2	15	5	0	0
Common bottlenose dolphin (GoM BSE/Laguna Madre)	Delphinid	Exposure Factor	Sea ice coverage (Standard anomaly)	1	2.5	20	0	0	0
Common bottlenose dolphin (GoM BSE/Laguna Madre)	Delphinid	Exposure Factor	Sea ice coverage (Variance ratio)	1	2.5	20	0	0	0
Common bottlenose dolphin (GoM BSE/Laguna Madre)	Delphinid	Exposure Factor	Sea level rise	4	2.5	0	0	0	20
Common bottlenose dolphin (GoM BSE/Laguna Madre)	Delphinid	Exposure Factor	Sea Surface Salinity (Standard anomaly)	2.1	2.5	0	18	2	0
Common bottlenose dolphin (GoM BSE/Laguna Madre)	Delphinid	Exposure Factor	Sea Surface Salinity (Variance ratio)	1	2.5	20	0	0	0
Common bottlenose dolphin (GoM BSE/Laguna Madre)	Delphinid	Exposure Factor	Sea Surface Temperature (Standard anomaly)	4	2.5	0	0	0	20
Common bottlenose dolphin (GoM BSE/Laguna Madre)	Delphinid	Exposure Factor	Sea Surface Temperature (Variance ratio)	1	2.5	20	0	0	0
Common bottlenose dolphin (GoM BSE/Laguna Madre)	Delphinid	Sensitivity Attribute	Site Fidelity	3.65	2	0	1	5	14
Common bottlenose dolphin (GoM BSE/Laguna Madre)	Delphinid	Sensitivity Attribute	Species Abundance	3.2	2	0	5	6	9
Common bottlenose dolphin (GoM BSE/Laguna Madre)	Delphinid	Sensitivity Attribute	Species Abundance Trend	2.05	1.25	3	13	4	0
Common bottlenose dolphin (GoM BSE/Matagorda Bay, Tres Palacios Bay, Lavaca Bay)	Delphinid	Exposure Factor	Air Temperature (Standard anomaly)	4	2.75	0	0	0	20
Common bottlenose dolphin (GoM BSE/Matagorda Bay, Tres Palacios Bay, Lavaca Bay)	Delphinid	Exposure Factor	Air Temperature (Variance ratio)	1	2.75	20	0	0	0
Common bottlenose dolphin (GoM BSE/Matagorda Bay, Tres Palacios Bay, Lavaca Bay)	Delphinid	Exposure Factor	Circulation	3.85	2.5	0	0	3	17
Common bottlenose dolphin (GoM BSE/Matagorda Bay, Tres Palacios Bay, Lavaca Bay)	Delphinid	Sensitivity Attribute	Cumulative Stressors	2.8	2.75	0	4	16	0
Common bottlenose dolphin (GoM BSE/Matagorda Bay, Tres Palacios Bay, Lavaca Bay)	Delphinid	Exposure Factor	Dissolved oxygen (Standard anomaly)	4	2.75	0	0	0	20
Common bottlenose dolphin (GoM BSE/Matagorda Bay, Tres Palacios Bay, Lavaca Bay)	Delphinid	Exposure Factor	Dissolved oxygen (Variance ratio)	1	2.75	20	0	0	0
Common bottlenose dolphin (GoM BSE/Matagorda Bay, Tres Palacios Bay, Lavaca Bay)	Delphinid	Sensitivity Attribute	Generation Time	2.9	2.25	0	2	18	0
Common bottlenose dolphin (GoM BSE/Matagorda Bay, Tres Palacios Bay, Lavaca Bay)	Delphinid	Sensitivity Attribute	Habitat Specificity	2.75	2.25	1	8	6	5
Common bottlenose dolphin (GoM BSE/Matagorda Bay, Tres Palacios Bay, Lavaca Bay)	Delphinid	Sensitivity Attribute	Home Range	3.55	2.5	0	1	7	12
Common bottlenose dolphin (GoM BSE/Matagorda Bay, Tres Palacios Bay, Lavaca Bay)	Delphinid	Sensitivity Attribute	Lifetime Reproductive Potential	1.5	2.25	12	6	2	0
Common bottlenose dolphin (GoM BSE/Matagorda Bay, Tres Palacios Bay, Lavaca Bay)	Delphinid	Sensitivity Attribute	Migration	3.85	2.25	0	0	3	17
Common bottlenose dolphin (GoM BSE/Matagorda Bay, Tres Palacios Bay, Lavaca Bay)	Delphinid	Exposure Factor	Ocean pH (Standard anomaly)	4	2.75	0	0	0	20
Common bottlenose dolphin (GoM BSE/Matagorda Bay, Tres Palacios Bay, Lavaca Bay)	Delphinid	Exposure Factor	Ocean pH (Variance ratio)	1	2.75	20	0	0	0
Common bottlenose dolphin (GoM BSE/Matagorda Bay, Tres Palacios Bay, Lavaca Bay)	Delphinid	Exposure Factor	Precipitation (Standard anomaly)	1	2.75	20	0	0	0
Common bottlenose dolphin (GoM BSE/Matagorda Bay, Tres Palacios Bay, Lavaca Bay)	Delphinid	Exposure Factor	Precipitation (Variance ratio)	1	2.75	20	0	0	0
Common bottlenose dolphin (GoM BSE/Matagorda Bay, Tres Palacios Bay, Lavaca Bay)	Delphinid	Sensitivity Attribute	Prey/Diet Specificity	2.35	2.25	0	13	7	0
Common bottlenose dolphin (GoM BSE/Matagorda Bay, Tres Palacios Bay, Lavaca Bay)	Delphinid	Sensitivity Attribute	Reproductive Plasticity	1.25	2	15	5	0	0
Common bottlenose dolphin (GoM BSE/Matagorda Bay, Tres Palacios Bay, Lavaca Bay)	Delphinid	Exposure Factor	Sea ice coverage (Standard anomaly)	1	2.75	20	0	0	0
Common bottlenose dolphin (GoM BSE/Matagorda Bay, Tres Palacios Bay, Lavaca Bay)	Delphinid	Exposure Factor	Sea ice coverage (Variance ratio)	1	2.75	20	0	0	0
Common bottlenose dolphin (GoM BSE/Matagorda Bay, Tres Palacios Bay, Lavaca Bay)	Delphinid	Exposure Factor	Sea level rise	4	2.75	0	0	0	20
Common bottlenose dolphin (GoM BSE/Matagorda Bay, Tres Palacios Bay, Lavaca Bay)	Delphinid	Exposure Factor	Sea Surface Salinity (Standard anomaly)	2	2.75	0	20	0	0
Common bottlenose dolphin (GoM BSE/Matagorda Bay, Tres Palacios Bay, Lavaca Bay)	Delphinid	Exposure Factor	Sea Surface Salinity (Variance ratio)	1	2.75	20	0	0	0
Common bottlenose dolphin (GoM BSE/Matagorda Bay, Tres Palacios Bay, Lavaca Bay)	Delphinid	Exposure Factor	Sea Surface Temperature (Standard anomaly)	4	2.75	0	0	0	20
Common bottlenose dolphin (GoM BSE/Matagorda Bay, Tres Palacios Bay, Lavaca Bay)	Delphinid	Exposure Factor	Sea Surface Temperature (Variance ratio)	1	2.75	20	0	0	0
Common bottlenose dolphin (GoM BSE/Matagorda Bay, Tres Palacios Bay, Lavaca Bay)	Delphinid	Sensitivity Attribute	Site Fidelity	3.45	2.5	0	1	9	10
Common bottlenose dolphin (GoM BSE/Matagorda Bay, Tres Palacios Bay, Lavaca Bay)	Delphinid	Sensitivity Attribute	Species Abundance	3.1	2	0	2	14	4
Common bottlenose dolphin (GoM BSE/Matagorda Bay, Tres Palacios Bay, Lavaca Bay)	Delphinid	Sensitivity Attribute	Species Abundance Trend	2.05	1.75	2	15	3	0
Common bottlenose dolphin (GoM BSE/Mississippi River Delta)	Delphinid	Exposure Factor	Air Temperature (Standard anomaly)	4	2.666666667	0	0	0	15
Common bottlenose dolphin (GoM BSE/Mississippi River Delta)	Delphinid	Exposure Factor	Air Temperature (Variance ratio)	1	2.666666667	15	0	0	0
Common bottlenose dolphin (GoM BSE/Mississippi River Delta)	Delphinid	Exposure Factor	Circulation	3.666666667	2.666666667	0	0	5	10
Common bottlenose dolphin (GoM BSE/Mississippi River Delta)	Delphinid	Sensitivity Attribute	Cumulative Stressors	2.933333333	2.333333333	0	2	12	1
Common bottlenose dolphin (GoM BSE/Mississippi River Delta)	Delphinid	Exposure Factor	Dissolved oxygen (Standard anomaly)	4	2.666666667	0	0	0	15
Common bottlenose dolphin (GoM BSE/Mississippi River Delta)	Delphinid	Exposure Factor	Dissolved oxygen (Variance ratio)	1	2.666666667	15	0	0	0
Common bottlenose dolphin (GoM BSE/Mississippi River Delta)	Delphinid	Sensitivity Attribute	Generation Time	2.466666667	2.333333333	2	4	9	0
Common bottlenose dolphin (GoM BSE/Mississippi River Delta)	Delphinid	Sensitivity Attribute	Habitat Specificity	3.666666667	2	0	0	5	10
Common bottlenose dolphin (GoM BSE/Mississippi River Delta)	Delphinid	Sensitivity Attribute	Home Range	3.4	2	0	0	9	6
Common bottlenose dolphin (GoM BSE/Mississippi River Delta)	Delphinid	Sensitivity Attribute	Lifetime Reproductive Potential	1.333333333	2	11	3	1	0
Common bottlenose dolphin (GoM BSE/Mississippi River Delta)	Delphinid	Sensitivity Attribute	Migration	3.866666667	2	0	0	2	13
Common bottlenose dolphin (GoM BSE/Mississippi River Delta)	Delphinid	Exposure Factor	Ocean pH (Standard anomaly)	4	2.666666667	0	0	0	15
Common bottlenose dolphin (GoM BSE/Mississippi River Delta)	Delphinid	Exposure Factor	Ocean pH (Variance ratio)	1	2.666666667	15	0	0	0
Common bottlenose dolphin (GoM BSE/Mississippi River Delta)	Delphinid	Exposure Factor	Precipitation (Standard anomaly)	1	2.666666667	15	0	0	0
Common bottlenose dolphin (GoM BSE/Mississippi River Delta)	Delphinid	Exposure Factor	Precipitation (Variance ratio)	1	2.666666667	15	0	0	0
Common bottlenose dolphin (GoM BSE/Mississippi River Delta)	Delphinid	Sensitivity Attribute	Prey/Diet Specificity	2.133333333	2.666666667	1	11	3	0
Common bottlenose dolphin (GoM BSE/Mississippi River Delta)	Delphinid	Sensitivity Attribute	Reproductive Plasticity	2.2	2.333333333	2	8	5	0
Common bottlenose dolphin (GoM BSE/Mississippi River Delta)	Delphinid	Exposure Factor	Sea ice coverage (Standard anomaly)	1	3	15	0	0	0
Common bottlenose dolphin (GoM BSE/Mississippi River Delta)	Delphinid	Exposure Factor	Sea ice coverage (Variance ratio)	1	3	15	0	0	0
Common bottlenose dolphin (GoM BSE/Mississippi River Delta)	Delphinid	Exposure Factor	Sea level rise	4	2.666666667	0	0	0	15
Common bottlenose dolphin (GoM BSE/Mississippi River Delta)	Delphinid	Exposure Factor	Sea Surface Salinity (Standard anomaly)	1	2.666666667	15	0	0	0
Common bottlenose dolphin (GoM BSE/Mississippi River Delta)	Delphinid	Exposure Factor	Sea Surface Salinity (Variance ratio)	1	2.666666667	15	0	0	0
Common bottlenose dolphin (GoM BSE/Mississippi River Delta)	Delphinid	Exposure Factor	Sea Surface Temperature (Standard anomaly)	4	2.666666667	0	0	0	15
Common bottlenose dolphin (GoM BSE/Mississippi River Delta)	Delphinid	Exposure Factor	Sea Surface Temperature (Variance ratio)	1	2.666666667	15	0	0	0
Common bottlenose dolphin (GoM BSE/Mississippi River Delta)	Delphinid	Sensitivity Attribute	Site Fidelity	3.666666667	2	0	1	3	11
Common bottlenose dolphin (GoM BSE/Mississippi River Delta)	Delphinid	Sensitivity Attribute	Species Abundance	3	2.666666667	0	0	15	0
Common bottlenose dolphin (GoM BSE/Mississippi River Delta)	Delphinid	Sensitivity Attribute	Species Abundance Trend	2.4	1	1	7	7	0
Common bottlenose dolphin (GoM BSE/Mississippi Sound, Lake Borgne, Bay Boudreau)	Delphinid	Exposure Factor	Air Temperature (Standard anomaly)	4	3	0	0	0	20
Common bottlenose dolphin (GoM BSE/Mississippi Sound, Lake Borgne, Bay Boudreau)	Delphinid	Exposure Factor	Air Temperature (Variance ratio)	1	3	20	0	0	0
Common bottlenose dolphin (GoM BSE/Mississippi Sound, Lake Borgne, Bay Boudreau)	Delphinid	Exposure Factor	Circulation	3.8	2.5	0	0	4	16
Common bottlenose dolphin (GoM BSE/Mississippi Sound, Lake Borgne, Bay Boudreau)	Delphinid	Sensitivity Attribute	Cumulative Stressors	3.2	2.75	0	1	14	5
Common bottlenose dolphin (GoM BSE/Mississippi Sound, Lake Borgne, Bay Boudreau)	Delphinid	Exposure Factor	Dissolved oxygen (Standard anomaly)	4	3	0	0	0	20
Common bottlenose dolphin (GoM BSE/Mississippi Sound, Lake Borgne, Bay Boudreau)	Delphinid	Exposure Factor	Dissolved oxygen (Variance ratio)	1	3	20	0	0	0
Common bottlenose dolphin (GoM BSE/Mississippi Sound, Lake Borgne, Bay Boudreau)	Delphinid	Sensitivity Attribute	Generation Time	2.8	2.25	0	4	16	0
Common bottlenose dolphin (GoM BSE/Mississippi Sound, Lake Borgne, Bay Boudreau)	Delphinid	Sensitivity Attribute	Habitat Specificity	3.35	2.5	0	4	5	11
Common bottlenose dolphin (GoM BSE/Mississippi Sound, Lake Borgne, Bay Boudreau)	Delphinid	Sensitivity Attribute	Home Range	3.2	3	0	2	12	6
Common bottlenose dolphin (GoM BSE/Mississippi Sound, Lake Borgne, Bay Boudreau)	Delphinid	Sensitivity Attribute	Lifetime Reproductive Potential	1.25	2	16	3	1	0
Common bottlenose dolphin (GoM BSE/Mississippi Sound, Lake Borgne, Bay Boudreau)	Delphinid	Sensitivity Attribute	Migration	3.8	3	0	0	4	16
Common bottlenose dolphin (GoM BSE/Mississippi Sound, Lake Borgne, Bay Boudreau)	Delphinid	Exposure Factor	Ocean pH (Standard anomaly)	4	3	0	0	0	20
Common bottlenose dolphin (GoM BSE/Mississippi Sound, Lake Borgne, Bay Boudreau)	Delphinid	Exposure Factor	Ocean pH (Variance ratio)	1	3	20	0	0	0
Common bottlenose dolphin (GoM BSE/Mississippi Sound, Lake Borgne, Bay Boudreau)	Delphinid	Exposure Factor	Precipitation (Standard anomaly)	1	3	20	0	0	0
Common bottlenose dolphin (GoM BSE/Mississippi Sound, Lake Borgne, Bay Boudreau)	Delphinid	Exposure Factor	Precipitation (Variance ratio)	1	3	20	0	0	0
Common bottlenose dolphin (GoM BSE/Mississippi Sound, Lake Borgne, Bay Boudreau)	Delphinid	Sensitivity Attribute	Prey/Diet Specificity	1.85	2.25	6	11	3	0
Common bottlenose dolphin (GoM BSE/Mississippi Sound, Lake Borgne, Bay Boudreau)	Delphinid	Sensitivity Attribute	Reproductive Plasticity	1.95	2.25	6	9	5	0
Common bottlenose dolphin (GoM BSE/Mississippi Sound, Lake Borgne, Bay Boudreau)	Delphinid	Exposure Factor	Sea ice coverage (Standard anomaly)	1	3	20	0	0	0
Common bottlenose dolphin (GoM BSE/Mississippi Sound, Lake Borgne, Bay Boudreau)	Delphinid	Exposure Factor	Sea ice coverage (Variance ratio)	1	3	20	0	0	0
Common bottlenose dolphin (GoM BSE/Mississippi Sound, Lake Borgne, Bay Boudreau)	Delphinid	Exposure Factor	Sea level rise	3.5	3	0	5	0	15
Common bottlenose dolphin (GoM BSE/Mississippi Sound, Lake Borgne, Bay Boudreau)	Delphinid	Exposure Factor	Sea Surface Salinity (Standard anomaly)	1.85	3	3	17	0	0
Common bottlenose dolphin (GoM BSE/Mississippi Sound, Lake Borgne, Bay Boudreau)	Delphinid	Exposure Factor	Sea Surface Salinity (Variance ratio)	1.55	3	9	11	0	0
Common bottlenose dolphin (GoM BSE/Mississippi Sound, Lake Borgne, Bay Boudreau)	Delphinid	Exposure Factor	Sea Surface Temperature (Standard anomaly)	4	3	0	0	0	20
Common bottlenose dolphin (GoM BSE/Mississippi Sound, Lake Borgne, Bay Boudreau)	Delphinid	Exposure Factor	Sea Surface Temperature (Variance ratio)	1	3	20	0	0	0
Common bottlenose dolphin (GoM BSE/Mississippi Sound, Lake Borgne, Bay Boudreau)	Delphinid	Sensitivity Attribute	Site Fidelity	3.75	2.75	0	1	3	16
Common bottlenose dolphin (GoM BSE/Mississippi Sound, Lake Borgne, Bay Boudreau)	Delphinid	Sensitivity Attribute	Species Abundance	2.2	3	0	16	4	0
Common bottlenose dolphin (GoM BSE/Mississippi Sound, Lake Borgne, Bay Boudreau)	Delphinid	Sensitivity Attribute	Species Abundance Trend	2.8	1.75	0	6	12	2
Common bottlenose dolphin (GoM BSE/Mobile Bay, Bonsecour Bay)	Delphinid	Exposure Factor	Air Temperature (Standard anomaly)	4	2.75	0	0	0	20
Common bottlenose dolphin (GoM BSE/Mobile Bay, Bonsecour Bay)	Delphinid	Exposure Factor	Air Temperature (Variance ratio)	1	2.75	20	0	0	0
Common bottlenose dolphin (GoM BSE/Mobile Bay, Bonsecour Bay)	Delphinid	Exposure Factor	Circulation	3.7	2.25	0	1	4	15
Common bottlenose dolphin (GoM BSE/Mobile Bay, Bonsecour Bay)	Delphinid	Sensitivity Attribute	Cumulative Stressors	2.85	2	0	5	13	2
Common bottlenose dolphin (GoM BSE/Mobile Bay, Bonsecour Bay)	Delphinid	Exposure Factor	Dissolved oxygen (Standard anomaly)	4	2.75	0	0	0	20
Common bottlenose dolphin (GoM BSE/Mobile Bay, Bonsecour Bay)	Delphinid	Exposure Factor	Dissolved oxygen (Variance ratio)	1	2.75	20	0	0	0
Common bottlenose dolphin (GoM BSE/Mobile Bay, Bonsecour Bay)	Delphinid	Sensitivity Attribute	Generation Time	2.6	2.25	2	4	14	0
Common bottlenose dolphin (GoM BSE/Mobile Bay, Bonsecour Bay)	Delphinid	Sensitivity Attribute	Habitat Specificity	3.35	2	0	4	5	11
Common bottlenose dolphin (GoM BSE/Mobile Bay, Bonsecour Bay)	Delphinid	Sensitivity Attribute	Home Range	3.4	2.25	0	0	12	8
Common bottlenose dolphin (GoM BSE/Mobile Bay, Bonsecour Bay)	Delphinid	Sensitivity Attribute	Lifetime Reproductive Potential	1.15	2.25	17	3	0	0
Common bottlenose dolphin (GoM BSE/Mobile Bay, Bonsecour Bay)	Delphinid	Sensitivity Attribute	Migration	3.85	2.25	0	0	3	17
Common bottlenose dolphin (GoM BSE/Mobile Bay, Bonsecour Bay)	Delphinid	Exposure Factor	Ocean pH (Standard anomaly)	4	2.75	0	0	0	20
Common bottlenose dolphin (GoM BSE/Mobile Bay, Bonsecour Bay)	Delphinid	Exposure Factor	Ocean pH (Variance ratio)	1	2.75	20	0	0	0
Common bottlenose dolphin (GoM BSE/Mobile Bay, Bonsecour Bay)	Delphinid	Exposure Factor	Precipitation (Standard anomaly)	1	2.75	20	0	0	0
Common bottlenose dolphin (GoM BSE/Mobile Bay, Bonsecour Bay)	Delphinid	Exposure Factor	Precipitation (Variance ratio)	1	2.75	20	0	0	0
Common bottlenose dolphin (GoM BSE/Mobile Bay, Bonsecour Bay)	Delphinid	Sensitivity Attribute	Prey/Diet Specificity	1.95	2.25	6	9	5	0
Common bottlenose dolphin (GoM BSE/Mobile Bay, Bonsecour Bay)	Delphinid	Sensitivity Attribute	Reproductive Plasticity	1.7	1.75	11	4	5	0
Common bottlenose dolphin (GoM BSE/Mobile Bay, Bonsecour Bay)	Delphinid	Exposure Factor	Sea ice coverage (Standard anomaly)	1	3	20	0	0	0
Common bottlenose dolphin (GoM BSE/Mobile Bay, Bonsecour Bay)	Delphinid	Exposure Factor	Sea ice coverage (Variance ratio)	1	3	20	0	0	0
Common bottlenose dolphin (GoM BSE/Mobile Bay, Bonsecour Bay)	Delphinid	Exposure Factor	Sea level rise	4	2.75	0	0	0	20
Common bottlenose dolphin (GoM BSE/Mobile Bay, Bonsecour Bay)	Delphinid	Exposure Factor	Sea Surface Salinity (Standard anomaly)	2	2.75	0	20	0	0
Common bottlenose dolphin (GoM BSE/Mobile Bay, Bonsecour Bay)	Delphinid	Exposure Factor	Sea Surface Salinity (Variance ratio)	1	2.75	20	0	0	0
Common bottlenose dolphin (GoM BSE/Mobile Bay, Bonsecour Bay)	Delphinid	Exposure Factor	Sea Surface Temperature (Standard anomaly)	4	2.75	0	0	0	20
Common bottlenose dolphin (GoM BSE/Mobile Bay, Bonsecour Bay)	Delphinid	Exposure Factor	Sea Surface Temperature (Variance ratio)	1	2.75	20	0	0	0
Common bottlenose dolphin (GoM BSE/Mobile Bay, Bonsecour Bay)	Delphinid	Sensitivity Attribute	Site Fidelity	3.8	2	0	1	2	17
Common bottlenose dolphin (GoM BSE/Mobile Bay, Bonsecour Bay)	Delphinid	Sensitivity Attribute	Species Abundance	3.1	2.25	0	0	18	2
Common bottlenose dolphin (GoM BSE/Mobile Bay, Bonsecour Bay)	Delphinid	Sensitivity Attribute	Species Abundance Trend	2.2	1.25	2	12	6	0
Common bottlenose dolphin (GoM BSE/Nueces Bay, Corpus Christi Bay)	Delphinid	Exposure Factor	Air Temperature (Standard anomaly)	4	2.75	0	0	0	20
Common bottlenose dolphin (GoM BSE/Nueces Bay, Corpus Christi Bay)	Delphinid	Exposure Factor	Air Temperature (Variance ratio)	1	2.75	20	0	0	0
Common bottlenose dolphin (GoM BSE/Nueces Bay, Corpus Christi Bay)	Delphinid	Exposure Factor	Circulation	3.25	2.5	2	3	3	12
Common bottlenose dolphin (GoM BSE/Nueces Bay, Corpus Christi Bay)	Delphinid	Sensitivity Attribute	Cumulative Stressors	3.55	2.75	0	4	1	15
Common bottlenose dolphin (GoM BSE/Nueces Bay, Corpus Christi Bay)	Delphinid	Exposure Factor	Dissolved oxygen (Standard anomaly)	3.25	2.75	5	0	0	15
Common bottlenose dolphin (GoM BSE/Nueces Bay, Corpus Christi Bay)	Delphinid	Exposure Factor	Dissolved oxygen (Variance ratio)	1	2.75	20	0	0	0
Common bottlenose dolphin (GoM BSE/Nueces Bay, Corpus Christi Bay)	Delphinid	Sensitivity Attribute	Generation Time	2.9	2.25	0	2	18	0
Common bottlenose dolphin (GoM BSE/Nueces Bay, Corpus Christi Bay)	Delphinid	Sensitivity Attribute	Habitat Specificity	2.75	2	1	8	6	5
Common bottlenose dolphin (GoM BSE/Nueces Bay, Corpus Christi Bay)	Delphinid	Sensitivity Attribute	Home Range	3.5	2.5	0	2	6	12
Common bottlenose dolphin (GoM BSE/Nueces Bay, Corpus Christi Bay)	Delphinid	Sensitivity Attribute	Lifetime Reproductive Potential	1.5	2.25	12	6	2	0
Common bottlenose dolphin (GoM BSE/Nueces Bay, Corpus Christi Bay)	Delphinid	Sensitivity Attribute	Migration	3.85	2.25	0	0	3	17
Common bottlenose dolphin (GoM BSE/Nueces Bay, Corpus Christi Bay)	Delphinid	Exposure Factor	Ocean pH (Standard anomaly)	4	2.75	0	0	0	20
Common bottlenose dolphin (GoM BSE/Nueces Bay, Corpus Christi Bay)	Delphinid	Exposure Factor	Ocean pH (Variance ratio)	1	2.75	20	0	0	0
Common bottlenose dolphin (GoM BSE/Nueces Bay, Corpus Christi Bay)	Delphinid	Exposure Factor	Precipitation (Standard anomaly)	1	2.75	20	0	0	0
Common bottlenose dolphin (GoM BSE/Nueces Bay, Corpus Christi Bay)	Delphinid	Exposure Factor	Precipitation (Variance ratio)	1	2.75	20	0	0	0
Common bottlenose dolphin (GoM BSE/Nueces Bay, Corpus Christi Bay)	Delphinid	Sensitivity Attribute	Prey/Diet Specificity	2.35	2.25	0	13	7	0
Common bottlenose dolphin (GoM BSE/Nueces Bay, Corpus Christi Bay)	Delphinid	Sensitivity Attribute	Reproductive Plasticity	1.25	2	15	5	0	0
Common bottlenose dolphin (GoM BSE/Nueces Bay, Corpus Christi Bay)	Delphinid	Exposure Factor	Sea ice coverage (Standard anomaly)	1	2.75	20	0	0	0
Common bottlenose dolphin (GoM BSE/Nueces Bay, Corpus Christi Bay)	Delphinid	Exposure Factor	Sea ice coverage (Variance ratio)	1	2.75	20	0	0	0
Common bottlenose dolphin (GoM BSE/Nueces Bay, Corpus Christi Bay)	Delphinid	Exposure Factor	Sea level rise	4	2.75	0	0	0	20
Common bottlenose dolphin (GoM BSE/Nueces Bay, Corpus Christi Bay)	Delphinid	Exposure Factor	Sea Surface Salinity (Standard anomaly)	2	2.75	0	20	0	0
Common bottlenose dolphin (GoM BSE/Nueces Bay, Corpus Christi Bay)	Delphinid	Exposure Factor	Sea Surface Salinity (Variance ratio)	1	2.75	20	0	0	0
Common bottlenose dolphin (GoM BSE/Nueces Bay, Corpus Christi Bay)	Delphinid	Exposure Factor	Sea Surface Temperature (Standard anomaly)	3.85	2.75	1	0	0	19
Common bottlenose dolphin (GoM BSE/Nueces Bay, Corpus Christi Bay)	Delphinid	Exposure Factor	Sea Surface Temperature (Variance ratio)	1	2.75	20	0	0	0
Common bottlenose dolphin (GoM BSE/Nueces Bay, Corpus Christi Bay)	Delphinid	Sensitivity Attribute	Site Fidelity	3.35	2.25	0	3	7	10
Common bottlenose dolphin (GoM BSE/Nueces Bay, Corpus Christi Bay)	Delphinid	Sensitivity Attribute	Species Abundance	3.05	1.75	0	3	13	4
Common bottlenose dolphin (GoM BSE/Nueces Bay, Corpus Christi Bay)	Delphinid	Sensitivity Attribute	Species Abundance Trend	2.05	1.5	2	15	3	0
Common bottlenose dolphin (GoM BSE/Pensacola Bay, East Bay)	Delphinid	Exposure Factor	Air Temperature (Standard anomaly)	4	2.666666667	0	0	0	15
Common bottlenose dolphin (GoM BSE/Pensacola Bay, East Bay)	Delphinid	Exposure Factor	Air Temperature (Variance ratio)	1	2.666666667	15	0	0	0
Common bottlenose dolphin (GoM BSE/Pensacola Bay, East Bay)	Delphinid	Exposure Factor	Circulation	3.933333333	1.666666667	0	0	1	14
Common bottlenose dolphin (GoM BSE/Pensacola Bay, East Bay)	Delphinid	Sensitivity Attribute	Cumulative Stressors	3.6	2.333333333	0	1	4	10
Common bottlenose dolphin (GoM BSE/Pensacola Bay, East Bay)	Delphinid	Exposure Factor	Dissolved oxygen (Standard anomaly)	4	2.666666667	0	0	0	15
Common bottlenose dolphin (GoM BSE/Pensacola Bay, East Bay)	Delphinid	Exposure Factor	Dissolved oxygen (Variance ratio)	1	2.666666667	15	0	0	0
Common bottlenose dolphin (GoM BSE/Pensacola Bay, East Bay)	Delphinid	Sensitivity Attribute	Generation Time	2.866666667	2	0	2	13	0
Common bottlenose dolphin (GoM BSE/Pensacola Bay, East Bay)	Delphinid	Sensitivity Attribute	Habitat Specificity	3.666666667	2.333333333	0	0	5	10
Common bottlenose dolphin (GoM BSE/Pensacola Bay, East Bay)	Delphinid	Sensitivity Attribute	Home Range	3.533333333	2.333333333	0	0	7	8
Common bottlenose dolphin (GoM BSE/Pensacola Bay, East Bay)	Delphinid	Sensitivity Attribute	Lifetime Reproductive Potential	1.2	2	12	3	0	0
Common bottlenose dolphin (GoM BSE/Pensacola Bay, East Bay)	Delphinid	Sensitivity Attribute	Migration	3.733333333	2.333333333	0	0	4	11
Common bottlenose dolphin (GoM BSE/Pensacola Bay, East Bay)	Delphinid	Exposure Factor	Ocean pH (Standard anomaly)	4	2.666666667	0	0	0	15
Common bottlenose dolphin (GoM BSE/Pensacola Bay, East Bay)	Delphinid	Exposure Factor	Ocean pH (Variance ratio)	1	2.666666667	15	0	0	0
Common bottlenose dolphin (GoM BSE/Pensacola Bay, East Bay)	Delphinid	Exposure Factor	Precipitation (Standard anomaly)	1	2.666666667	15	0	0	0
Common bottlenose dolphin (GoM BSE/Pensacola Bay, East Bay)	Delphinid	Exposure Factor	Precipitation (Variance ratio)	1	2.666666667	15	0	0	0
Common bottlenose dolphin (GoM BSE/Pensacola Bay, East Bay)	Delphinid	Sensitivity Attribute	Prey/Diet Specificity	2.066666667	2	3	8	4	0
Common bottlenose dolphin (GoM BSE/Pensacola Bay, East Bay)	Delphinid	Sensitivity Attribute	Reproductive Plasticity	1.4	2	9	6	0	0
Common bottlenose dolphin (GoM BSE/Pensacola Bay, East Bay)	Delphinid	Exposure Factor	Sea ice coverage (Standard anomaly)	1	2.666666667	15	0	0	0
Common bottlenose dolphin (GoM BSE/Pensacola Bay, East Bay)	Delphinid	Exposure Factor	Sea ice coverage (Variance ratio)	1	2.666666667	15	0	0	0
Common bottlenose dolphin (GoM BSE/Pensacola Bay, East Bay)	Delphinid	Exposure Factor	Sea level rise	4	2.666666667	0	0	0	15
Common bottlenose dolphin (GoM BSE/Pensacola Bay, East Bay)	Delphinid	Exposure Factor	Sea Surface Salinity (Standard anomaly)	2	2.666666667	0	15	0	0
Common bottlenose dolphin (GoM BSE/Pensacola Bay, East Bay)	Delphinid	Exposure Factor	Sea Surface Salinity (Variance ratio)	1.333333333	2.666666667	10	5	0	0
Common bottlenose dolphin (GoM BSE/Pensacola Bay, East Bay)	Delphinid	Exposure Factor	Sea Surface Temperature (Standard anomaly)	4	2.666666667	0	0	0	15
Common bottlenose dolphin (GoM BSE/Pensacola Bay, East Bay)	Delphinid	Exposure Factor	Sea Surface Temperature (Variance ratio)	1	2.666666667	15	0	0	0
Common bottlenose dolphin (GoM BSE/Pensacola Bay, East Bay)	Delphinid	Sensitivity Attribute	Site Fidelity	3.866666667	2.333333333	0	0	2	13
Common bottlenose dolphin (GoM BSE/Pensacola Bay, East Bay)	Delphinid	Sensitivity Attribute	Species Abundance	3.133333333	2.666666667	0	0	13	2
Common bottlenose dolphin (GoM BSE/Pensacola Bay, East Bay)	Delphinid	Sensitivity Attribute	Species Abundance Trend	2.2	1.666666667	3	7	4	1
Common bottlenose dolphin (GoM BSE/Perdido Bay)	Delphinid	Exposure Factor	Air Temperature (Standard anomaly)	4	2.75	0	0	0	20
Common bottlenose dolphin (GoM BSE/Perdido Bay)	Delphinid	Exposure Factor	Air Temperature (Variance ratio)	1	2.75	20	0	0	0
Common bottlenose dolphin (GoM BSE/Perdido Bay)	Delphinid	Exposure Factor	Circulation	3.95	1.5	0	0	1	19
Common bottlenose dolphin (GoM BSE/Perdido Bay)	Delphinid	Sensitivity Attribute	Cumulative Stressors	3.55	2.25	0	1	7	12
Common bottlenose dolphin (GoM BSE/Perdido Bay)	Delphinid	Exposure Factor	Dissolved oxygen (Standard anomaly)	4	2.75	0	0	0	20
Common bottlenose dolphin (GoM BSE/Perdido Bay)	Delphinid	Exposure Factor	Dissolved oxygen (Variance ratio)	1	2.75	20	0	0	0
Common bottlenose dolphin (GoM BSE/Perdido Bay)	Delphinid	Sensitivity Attribute	Generation Time	2.8	2	0	4	16	0
Common bottlenose dolphin (GoM BSE/Perdido Bay)	Delphinid	Sensitivity Attribute	Habitat Specificity	3.7	2.25	0	0	6	14
Common bottlenose dolphin (GoM BSE/Perdido Bay)	Delphinid	Sensitivity Attribute	Home Range	3.5	2	0	0	10	10
Common bottlenose dolphin (GoM BSE/Perdido Bay)	Delphinid	Sensitivity Attribute	Lifetime Reproductive Potential	1.25	2	15	5	0	0
Common bottlenose dolphin (GoM BSE/Perdido Bay)	Delphinid	Sensitivity Attribute	Migration	3.8	2.25	0	0	4	16
Common bottlenose dolphin (GoM BSE/Perdido Bay)	Delphinid	Exposure Factor	Ocean pH (Standard anomaly)	4	2.75	0	0	0	20
Common bottlenose dolphin (GoM BSE/Perdido Bay)	Delphinid	Exposure Factor	Ocean pH (Variance ratio)	1	2.75	20	0	0	0
Common bottlenose dolphin (GoM BSE/Perdido Bay)	Delphinid	Exposure Factor	Precipitation (Standard anomaly)	1	2.75	20	0	0	0
Common bottlenose dolphin (GoM BSE/Perdido Bay)	Delphinid	Exposure Factor	Precipitation (Variance ratio)	1	2.75	20	0	0	0
Common bottlenose dolphin (GoM BSE/Perdido Bay)	Delphinid	Sensitivity Attribute	Prey/Diet Specificity	1.95	2	5	11	4	0
Common bottlenose dolphin (GoM BSE/Perdido Bay)	Delphinid	Sensitivity Attribute	Reproductive Plasticity	1.45	2	11	9	0	0
Common bottlenose dolphin (GoM BSE/Perdido Bay)	Delphinid	Exposure Factor	Sea ice coverage (Standard anomaly)	1	2.75	20	0	0	0
Common bottlenose dolphin (GoM BSE/Perdido Bay)	Delphinid	Exposure Factor	Sea ice coverage (Variance ratio)	1	2.75	20	0	0	0
Common bottlenose dolphin (GoM BSE/Perdido Bay)	Delphinid	Exposure Factor	Sea level rise	4	2.75	0	0	0	20
Common bottlenose dolphin (GoM BSE/Perdido Bay)	Delphinid	Exposure Factor	Sea Surface Salinity (Standard anomaly)	2	2.75	0	20	0	0
Common bottlenose dolphin (GoM BSE/Perdido Bay)	Delphinid	Exposure Factor	Sea Surface Salinity (Variance ratio)	1	2.75	20	0	0	0
Common bottlenose dolphin (GoM BSE/Perdido Bay)	Delphinid	Exposure Factor	Sea Surface Temperature (Standard anomaly)	4	2.75	0	0	0	20
Common bottlenose dolphin (GoM BSE/Perdido Bay)	Delphinid	Exposure Factor	Sea Surface Temperature (Variance ratio)	1	2.75	20	0	0	0
Common bottlenose dolphin (GoM BSE/Perdido Bay)	Delphinid	Sensitivity Attribute	Site Fidelity	3.9	2.25	0	0	2	18
Common bottlenose dolphin (GoM BSE/Perdido Bay)	Delphinid	Sensitivity Attribute	Species Abundance	3.1	2	0	0	18	2
Common bottlenose dolphin (GoM BSE/Perdido Bay)	Delphinid	Sensitivity Attribute	Species Abundance Trend	2.25	1.5	3	10	6	1
Common bottlenose dolphin (GoM BSE/Pine Island Sound, Charlotte Harbor, Gasparilla Sound, Lemon Bay)	Delphinid	Exposure Factor	Air Temperature (Standard anomaly)	3.933333333	2.666666667	0	0	1	14
Common bottlenose dolphin (GoM BSE/Pine Island Sound, Charlotte Harbor, Gasparilla Sound, Lemon Bay)	Delphinid	Exposure Factor	Air Temperature (Variance ratio)	1.066666667	2.666666667	14	1	0	0
Common bottlenose dolphin (GoM BSE/Pine Island Sound, Charlotte Harbor, Gasparilla Sound, Lemon Bay)	Delphinid	Exposure Factor	Circulation	3.866666667	3	0	0	2	13
Common bottlenose dolphin (GoM BSE/Pine Island Sound, Charlotte Harbor, Gasparilla Sound, Lemon Bay)	Delphinid	Sensitivity Attribute	Cumulative Stressors	3.666666667	2.333333333	0	0	5	10
Common bottlenose dolphin (GoM BSE/Pine Island Sound, Charlotte Harbor, Gasparilla Sound, Lemon Bay)	Delphinid	Exposure Factor	Dissolved oxygen (Standard anomaly)	3.933333333	2.666666667	0	0	1	14
Common bottlenose dolphin (GoM BSE/Pine Island Sound, Charlotte Harbor, Gasparilla Sound, Lemon Bay)	Delphinid	Exposure Factor	Dissolved oxygen (Variance ratio)	1.066666667	2.666666667	14	1	0	0
Common bottlenose dolphin (GoM BSE/Pine Island Sound, Charlotte Harbor, Gasparilla Sound, Lemon Bay)	Delphinid	Sensitivity Attribute	Generation Time	2.8	2.333333333	0	3	12	0
Common bottlenose dolphin (GoM BSE/Pine Island Sound, Charlotte Harbor, Gasparilla Sound, Lemon Bay)	Delphinid	Sensitivity Attribute	Habitat Specificity	3.666666667	2.333333333	0	0	5	10
Common bottlenose dolphin (GoM BSE/Pine Island Sound, Charlotte Harbor, Gasparilla Sound, Lemon Bay)	Delphinid	Sensitivity Attribute	Home Range	3.8	3	0	0	3	12
Common bottlenose dolphin (GoM BSE/Pine Island Sound, Charlotte Harbor, Gasparilla Sound, Lemon Bay)	Delphinid	Sensitivity Attribute	Lifetime Reproductive Potential	1.933333333	2.333333333	3	10	2	0
Common bottlenose dolphin (GoM BSE/Pine Island Sound, Charlotte Harbor, Gasparilla Sound, Lemon Bay)	Delphinid	Sensitivity Attribute	Migration	3.933333333	2.666666667	0	0	1	14
Common bottlenose dolphin (GoM BSE/Pine Island Sound, Charlotte Harbor, Gasparilla Sound, Lemon Bay)	Delphinid	Exposure Factor	Ocean pH (Standard anomaly)	3.933333333	2.666666667	0	0	1	14
Common bottlenose dolphin (GoM BSE/Pine Island Sound, Charlotte Harbor, Gasparilla Sound, Lemon Bay)	Delphinid	Exposure Factor	Ocean pH (Variance ratio)	1.066666667	2.666666667	14	1	0	0
Common bottlenose dolphin (GoM BSE/Pine Island Sound, Charlotte Harbor, Gasparilla Sound, Lemon Bay)	Delphinid	Exposure Factor	Precipitation (Standard anomaly)	1.066666667	2.666666667	14	1	0	0
Common bottlenose dolphin (GoM BSE/Pine Island Sound, Charlotte Harbor, Gasparilla Sound, Lemon Bay)	Delphinid	Exposure Factor	Precipitation (Variance ratio)	1.066666667	2.666666667	14	1	0	0
Common bottlenose dolphin (GoM BSE/Pine Island Sound, Charlotte Harbor, Gasparilla Sound, Lemon Bay)	Delphinid	Sensitivity Attribute	Prey/Diet Specificity	2.133333333	2.333333333	4	5	6	0
Common bottlenose dolphin (GoM BSE/Pine Island Sound, Charlotte Harbor, Gasparilla Sound, Lemon Bay)	Delphinid	Sensitivity Attribute	Reproductive Plasticity	1.4	2.333333333	9	6	0	0
Common bottlenose dolphin (GoM BSE/Pine Island Sound, Charlotte Harbor, Gasparilla Sound, Lemon Bay)	Delphinid	Exposure Factor	Sea ice coverage (Standard anomaly)	1	3	10	0	0	0
Common bottlenose dolphin (GoM BSE/Pine Island Sound, Charlotte Harbor, Gasparilla Sound, Lemon Bay)	Delphinid	Exposure Factor	Sea ice coverage (Variance ratio)	1	3	10	0	0	0
Common bottlenose dolphin (GoM BSE/Pine Island Sound, Charlotte Harbor, Gasparilla Sound, Lemon Bay)	Delphinid	Exposure Factor	Sea level rise	3.933333333	2.666666667	0	0	1	14
Common bottlenose dolphin (GoM BSE/Pine Island Sound, Charlotte Harbor, Gasparilla Sound, Lemon Bay)	Delphinid	Exposure Factor	Sea Surface Salinity (Standard anomaly)	1.733333333	2.666666667	6	7	2	0
Common bottlenose dolphin (GoM BSE/Pine Island Sound, Charlotte Harbor, Gasparilla Sound, Lemon Bay)	Delphinid	Exposure Factor	Sea Surface Salinity (Variance ratio)	1.533333333	2.666666667	7	8	0	0
Common bottlenose dolphin (GoM BSE/Pine Island Sound, Charlotte Harbor, Gasparilla Sound, Lemon Bay)	Delphinid	Exposure Factor	Sea Surface Temperature (Standard anomaly)	3.933333333	2.666666667	0	0	1	14
Common bottlenose dolphin (GoM BSE/Pine Island Sound, Charlotte Harbor, Gasparilla Sound, Lemon Bay)	Delphinid	Exposure Factor	Sea Surface Temperature (Variance ratio)	1.066666667	2.666666667	14	1	0	0
Common bottlenose dolphin (GoM BSE/Pine Island Sound, Charlotte Harbor, Gasparilla Sound, Lemon Bay)	Delphinid	Sensitivity Attribute	Site Fidelity	3.933333333	3	0	0	1	14
Common bottlenose dolphin (GoM BSE/Pine Island Sound, Charlotte Harbor, Gasparilla Sound, Lemon Bay)	Delphinid	Sensitivity Attribute	Species Abundance	2.933333333	2.666666667	0	1	14	0
Common bottlenose dolphin (GoM BSE/Pine Island Sound, Charlotte Harbor, Gasparilla Sound, Lemon Bay)	Delphinid	Sensitivity Attribute	Species Abundance Trend	2.133333333	1.333333333	2	10	2	1
Common bottlenose dolphin (GoM BSE/Sabine Lake)	Delphinid	Exposure Factor	Air Temperature (Standard anomaly)	4	2.75	0	0	0	20
Common bottlenose dolphin (GoM BSE/Sabine Lake)	Delphinid	Exposure Factor	Air Temperature (Variance ratio)	1	2.75	20	0	0	0
Common bottlenose dolphin (GoM BSE/Sabine Lake)	Delphinid	Exposure Factor	Circulation	3.85	2.5	0	0	3	17
Common bottlenose dolphin (GoM BSE/Sabine Lake)	Delphinid	Sensitivity Attribute	Cumulative Stressors	3.2	2.5	0	4	8	8
Common bottlenose dolphin (GoM BSE/Sabine Lake)	Delphinid	Exposure Factor	Dissolved oxygen (Standard anomaly)	4	2.75	0	0	0	20
Common bottlenose dolphin (GoM BSE/Sabine Lake)	Delphinid	Exposure Factor	Dissolved oxygen (Variance ratio)	1	2.75	20	0	0	0
Common bottlenose dolphin (GoM BSE/Sabine Lake)	Delphinid	Sensitivity Attribute	Generation Time	2.9	2.25	0	2	18	0
Common bottlenose dolphin (GoM BSE/Sabine Lake)	Delphinid	Sensitivity Attribute	Habitat Specificity	2.55	2	1	10	6	3
Common bottlenose dolphin (GoM BSE/Sabine Lake)	Delphinid	Sensitivity Attribute	Home Range	3.5	2.5	0	2	6	12
Common bottlenose dolphin (GoM BSE/Sabine Lake)	Delphinid	Sensitivity Attribute	Lifetime Reproductive Potential	1.5	2.25	12	6	2	0
Common bottlenose dolphin (GoM BSE/Sabine Lake)	Delphinid	Sensitivity Attribute	Migration	3.85	2.5	0	0	3	17
Common bottlenose dolphin (GoM BSE/Sabine Lake)	Delphinid	Exposure Factor	Ocean pH (Standard anomaly)	4	2.75	0	0	0	20
Common bottlenose dolphin (GoM BSE/Sabine Lake)	Delphinid	Exposure Factor	Ocean pH (Variance ratio)	1	2.75	20	0	0	0
Common bottlenose dolphin (GoM BSE/Sabine Lake)	Delphinid	Exposure Factor	Precipitation (Standard anomaly)	1	2.75	20	0	0	0
Common bottlenose dolphin (GoM BSE/Sabine Lake)	Delphinid	Exposure Factor	Precipitation (Variance ratio)	1	2.75	20	0	0	0
Common bottlenose dolphin (GoM BSE/Sabine Lake)	Delphinid	Sensitivity Attribute	Prey/Diet Specificity	2.35	2.25	0	13	7	0
Common bottlenose dolphin (GoM BSE/Sabine Lake)	Delphinid	Sensitivity Attribute	Reproductive Plasticity	1.25	2	15	5	0	0
Common bottlenose dolphin (GoM BSE/Sabine Lake)	Delphinid	Exposure Factor	Sea ice coverage (Standard anomaly)	1	2.75	20	0	0	0
Common bottlenose dolphin (GoM BSE/Sabine Lake)	Delphinid	Exposure Factor	Sea ice coverage (Variance ratio)	1	2.75	20	0	0	0
Common bottlenose dolphin (GoM BSE/Sabine Lake)	Delphinid	Exposure Factor	Sea level rise	4	2.75	0	0	0	20
Common bottlenose dolphin (GoM BSE/Sabine Lake)	Delphinid	Exposure Factor	Sea Surface Salinity (Standard anomaly)	2	2.75	0	20	0	0
Common bottlenose dolphin (GoM BSE/Sabine Lake)	Delphinid	Exposure Factor	Sea Surface Salinity (Variance ratio)	1	2.75	20	0	0	0
Common bottlenose dolphin (GoM BSE/Sabine Lake)	Delphinid	Exposure Factor	Sea Surface Temperature (Standard anomaly)	4	2.75	0	0	0	20
Common bottlenose dolphin (GoM BSE/Sabine Lake)	Delphinid	Exposure Factor	Sea Surface Temperature (Variance ratio)	1	2.75	20	0	0	0
Common bottlenose dolphin (GoM BSE/Sabine Lake)	Delphinid	Sensitivity Attribute	Site Fidelity	3.45	2.5	0	1	9	10
Common bottlenose dolphin (GoM BSE/Sabine Lake)	Delphinid	Sensitivity Attribute	Species Abundance	3.75	2	0	0	5	15
Common bottlenose dolphin (GoM BSE/Sabine Lake)	Delphinid	Sensitivity Attribute	Species Abundance Trend	2.05	1.5	2	15	3	0
Common bottlenose dolphin (GoM BSE/Sarasota Bay, Little Sarasota Bay)	Delphinid	Exposure Factor	Air Temperature (Standard anomaly)	4	3	0	0	0	15
Common bottlenose dolphin (GoM BSE/Sarasota Bay, Little Sarasota Bay)	Delphinid	Exposure Factor	Air Temperature (Variance ratio)	1	3	15	0	0	0
Common bottlenose dolphin (GoM BSE/Sarasota Bay, Little Sarasota Bay)	Delphinid	Exposure Factor	Circulation	3.933333333	2.333333333	0	0	1	14
Common bottlenose dolphin (GoM BSE/Sarasota Bay, Little Sarasota Bay)	Delphinid	Sensitivity Attribute	Cumulative Stressors	3.666666667	3	0	0	5	10
Common bottlenose dolphin (GoM BSE/Sarasota Bay, Little Sarasota Bay)	Delphinid	Exposure Factor	Dissolved oxygen (Standard anomaly)	4	3	0	0	0	15
Common bottlenose dolphin (GoM BSE/Sarasota Bay, Little Sarasota Bay)	Delphinid	Exposure Factor	Dissolved oxygen (Variance ratio)	1	3	15	0	0	0
Common bottlenose dolphin (GoM BSE/Sarasota Bay, Little Sarasota Bay)	Delphinid	Sensitivity Attribute	Generation Time	3	3	0	0	15	0
Common bottlenose dolphin (GoM BSE/Sarasota Bay, Little Sarasota Bay)	Delphinid	Sensitivity Attribute	Habitat Specificity	3.866666667	3	0	0	2	13
Common bottlenose dolphin (GoM BSE/Sarasota Bay, Little Sarasota Bay)	Delphinid	Sensitivity Attribute	Home Range	3.466666667	3	0	0	8	7
Common bottlenose dolphin (GoM BSE/Sarasota Bay, Little Sarasota Bay)	Delphinid	Sensitivity Attribute	Lifetime Reproductive Potential	1.466666667	3	8	7	0	0
Common bottlenose dolphin (GoM BSE/Sarasota Bay, Little Sarasota Bay)	Delphinid	Sensitivity Attribute	Migration	4	3	0	0	0	15
Common bottlenose dolphin (GoM BSE/Sarasota Bay, Little Sarasota Bay)	Delphinid	Exposure Factor	Ocean pH (Standard anomaly)	4	3	0	0	0	15
Common bottlenose dolphin (GoM BSE/Sarasota Bay, Little Sarasota Bay)	Delphinid	Exposure Factor	Ocean pH (Variance ratio)	1	3	15	0	0	0
Common bottlenose dolphin (GoM BSE/Sarasota Bay, Little Sarasota Bay)	Delphinid	Exposure Factor	Precipitation (Standard anomaly)	1	3	15	0	0	0
Common bottlenose dolphin (GoM BSE/Sarasota Bay, Little Sarasota Bay)	Delphinid	Exposure Factor	Precipitation (Variance ratio)	1	3	15	0	0	0
Common bottlenose dolphin (GoM BSE/Sarasota Bay, Little Sarasota Bay)	Delphinid	Sensitivity Attribute	Prey/Diet Specificity	1.6	3	9	3	3	0
Common bottlenose dolphin (GoM BSE/Sarasota Bay, Little Sarasota Bay)	Delphinid	Sensitivity Attribute	Reproductive Plasticity	1.333333333	3	10	5	0	0
Common bottlenose dolphin (GoM BSE/Sarasota Bay, Little Sarasota Bay)	Delphinid	Exposure Factor	Sea ice coverage (Standard anomaly)	1	3	10	0	0	0
Common bottlenose dolphin (GoM BSE/Sarasota Bay, Little Sarasota Bay)	Delphinid	Exposure Factor	Sea ice coverage (Variance ratio)	1	3	10	0	0	0
Common bottlenose dolphin (GoM BSE/Sarasota Bay, Little Sarasota Bay)	Delphinid	Exposure Factor	Sea level rise	4	3	0	0	0	15
Common bottlenose dolphin (GoM BSE/Sarasota Bay, Little Sarasota Bay)	Delphinid	Exposure Factor	Sea Surface Salinity (Standard anomaly)	1.4	3	9	6	0	0
Common bottlenose dolphin (GoM BSE/Sarasota Bay, Little Sarasota Bay)	Delphinid	Exposure Factor	Sea Surface Salinity (Variance ratio)	2	3	0	15	0	0
Common bottlenose dolphin (GoM BSE/Sarasota Bay, Little Sarasota Bay)	Delphinid	Exposure Factor	Sea Surface Temperature (Standard anomaly)	4	3	0	0	0	15
Common bottlenose dolphin (GoM BSE/Sarasota Bay, Little Sarasota Bay)	Delphinid	Exposure Factor	Sea Surface Temperature (Variance ratio)	1	3	15	0	0	0
Common bottlenose dolphin (GoM BSE/Sarasota Bay, Little Sarasota Bay)	Delphinid	Sensitivity Attribute	Site Fidelity	4	3	0	0	0	15
Common bottlenose dolphin (GoM BSE/Sarasota Bay, Little Sarasota Bay)	Delphinid	Sensitivity Attribute	Species Abundance	3	3	0	0	15	0
Common bottlenose dolphin (GoM BSE/Sarasota Bay, Little Sarasota Bay)	Delphinid	Sensitivity Attribute	Species Abundance Trend	2	2.666666667	0	15	0	0
Common bottlenose dolphin (GoM BSE/St. Andrew Bay)	Delphinid	Exposure Factor	Air Temperature (Standard anomaly)	4	3	0	0	0	15
Common bottlenose dolphin (GoM BSE/St. Andrew Bay)	Delphinid	Exposure Factor	Air Temperature (Variance ratio)	1	3	15	0	0	0
Common bottlenose dolphin (GoM BSE/St. Andrew Bay)	Delphinid	Exposure Factor	Circulation	3.933333333	1.666666667	0	0	1	14
Common bottlenose dolphin (GoM BSE/St. Andrew Bay)	Delphinid	Sensitivity Attribute	Cumulative Stressors	3.6	2.333333333	0	0	6	9
Common bottlenose dolphin (GoM BSE/St. Andrew Bay)	Delphinid	Exposure Factor	Dissolved oxygen (Standard anomaly)	4	3	0	0	0	15
Common bottlenose dolphin (GoM BSE/St. Andrew Bay)	Delphinid	Exposure Factor	Dissolved oxygen (Variance ratio)	1	3	15	0	0	0
Common bottlenose dolphin (GoM BSE/St. Andrew Bay)	Delphinid	Sensitivity Attribute	Generation Time	2.866666667	2	0	2	13	0
Common bottlenose dolphin (GoM BSE/St. Andrew Bay)	Delphinid	Sensitivity Attribute	Habitat Specificity	3.666666667	2	0	0	5	10
Common bottlenose dolphin (GoM BSE/St. Andrew Bay)	Delphinid	Sensitivity Attribute	Home Range	3.4	2	0	0	9	6
Common bottlenose dolphin (GoM BSE/St. Andrew Bay)	Delphinid	Sensitivity Attribute	Lifetime Reproductive Potential	1.2	2	12	3	0	0
Common bottlenose dolphin (GoM BSE/St. Andrew Bay)	Delphinid	Sensitivity Attribute	Migration	3.733333333	2.333333333	0	0	4	11
Common bottlenose dolphin (GoM BSE/St. Andrew Bay)	Delphinid	Exposure Factor	Ocean pH (Standard anomaly)	4	3	0	0	0	15
Common bottlenose dolphin (GoM BSE/St. Andrew Bay)	Delphinid	Exposure Factor	Ocean pH (Variance ratio)	1	3	15	0	0	0
Common bottlenose dolphin (GoM BSE/St. Andrew Bay)	Delphinid	Exposure Factor	Precipitation (Standard anomaly)	1	3	15	0	0	0
Common bottlenose dolphin (GoM BSE/St. Andrew Bay)	Delphinid	Exposure Factor	Precipitation (Variance ratio)	1	3	15	0	0	0
Common bottlenose dolphin (GoM BSE/St. Andrew Bay)	Delphinid	Sensitivity Attribute	Prey/Diet Specificity	2.066666667	2	3	8	4	0
Common bottlenose dolphin (GoM BSE/St. Andrew Bay)	Delphinid	Sensitivity Attribute	Reproductive Plasticity	1.4	2	9	6	0	0
Common bottlenose dolphin (GoM BSE/St. Andrew Bay)	Delphinid	Exposure Factor	Sea ice coverage (Standard anomaly)	1	3	15	0	0	0
Common bottlenose dolphin (GoM BSE/St. Andrew Bay)	Delphinid	Exposure Factor	Sea ice coverage (Variance ratio)	1	3	15	0	0	0
Common bottlenose dolphin (GoM BSE/St. Andrew Bay)	Delphinid	Exposure Factor	Sea level rise	3	3	0	0	15	0
Common bottlenose dolphin (GoM BSE/St. Andrew Bay)	Delphinid	Exposure Factor	Sea Surface Salinity (Standard anomaly)	2	3	0	15	0	0
Common bottlenose dolphin (GoM BSE/St. Andrew Bay)	Delphinid	Exposure Factor	Sea Surface Salinity (Variance ratio)	1.8	3	3	12	0	0
Common bottlenose dolphin (GoM BSE/St. Andrew Bay)	Delphinid	Exposure Factor	Sea Surface Temperature (Standard anomaly)	4	3	0	0	0	15
Common bottlenose dolphin (GoM BSE/St. Andrew Bay)	Delphinid	Exposure Factor	Sea Surface Temperature (Variance ratio)	1	3	15	0	0	0
Common bottlenose dolphin (GoM BSE/St. Andrew Bay)	Delphinid	Sensitivity Attribute	Site Fidelity	3.8	2.333333333	0	0	3	12
Common bottlenose dolphin (GoM BSE/St. Andrew Bay)	Delphinid	Sensitivity Attribute	Species Abundance	3.066666667	2.333333333	0	0	14	1
Common bottlenose dolphin (GoM BSE/St. Andrew Bay)	Delphinid	Sensitivity Attribute	Species Abundance Trend	2.2	1.666666667	3	7	4	1
Common bottlenose dolphin (GoM BSE/St. Joseph Bay)	Delphinid	Exposure Factor	Air Temperature (Standard anomaly)	4	3	0	0	0	15
Common bottlenose dolphin (GoM BSE/St. Joseph Bay)	Delphinid	Exposure Factor	Air Temperature (Variance ratio)	1	3	15	0	0	0
Common bottlenose dolphin (GoM BSE/St. Joseph Bay)	Delphinid	Exposure Factor	Circulation	3.933333333	1.333333333	0	0	1	14
Common bottlenose dolphin (GoM BSE/St. Joseph Bay)	Delphinid	Sensitivity Attribute	Cumulative Stressors	3.333333333	2	0	2	6	7
Common bottlenose dolphin (GoM BSE/St. Joseph Bay)	Delphinid	Exposure Factor	Dissolved oxygen (Standard anomaly)	4	3	0	0	0	15
Common bottlenose dolphin (GoM BSE/St. Joseph Bay)	Delphinid	Exposure Factor	Dissolved oxygen (Variance ratio)	1	3	15	0	0	0
Common bottlenose dolphin (GoM BSE/St. Joseph Bay)	Delphinid	Sensitivity Attribute	Generation Time	2.866666667	2	0	2	13	0
Common bottlenose dolphin (GoM BSE/St. Joseph Bay)	Delphinid	Sensitivity Attribute	Habitat Specificity	3.466666667	2	0	1	6	8
Common bottlenose dolphin (GoM BSE/St. Joseph Bay)	Delphinid	Sensitivity Attribute	Home Range	3.6	2.666666667	0	0	6	9
Common bottlenose dolphin (GoM BSE/St. Joseph Bay)	Delphinid	Sensitivity Attribute	Lifetime Reproductive Potential	1.266666667	2	11	4	0	0
Common bottlenose dolphin (GoM BSE/St. Joseph Bay)	Delphinid	Sensitivity Attribute	Migration	3.8	3	0	0	3	12
Common bottlenose dolphin (GoM BSE/St. Joseph Bay)	Delphinid	Exposure Factor	Ocean pH (Standard anomaly)	4	3	0	0	0	15
Common bottlenose dolphin (GoM BSE/St. Joseph Bay)	Delphinid	Exposure Factor	Ocean pH (Variance ratio)	1	3	15	0	0	0
Common bottlenose dolphin (GoM BSE/St. Joseph Bay)	Delphinid	Exposure Factor	Precipitation (Standard anomaly)	1	3	15	0	0	0
Common bottlenose dolphin (GoM BSE/St. Joseph Bay)	Delphinid	Exposure Factor	Precipitation (Variance ratio)	1	3	15	0	0	0
Common bottlenose dolphin (GoM BSE/St. Joseph Bay)	Delphinid	Sensitivity Attribute	Prey/Diet Specificity	1.933333333	2	4	8	3	0
Common bottlenose dolphin (GoM BSE/St. Joseph Bay)	Delphinid	Sensitivity Attribute	Reproductive Plasticity	1.333333333	2	10	5	0	0
Common bottlenose dolphin (GoM BSE/St. Joseph Bay)	Delphinid	Exposure Factor	Sea ice coverage (Standard anomaly)	1	3	15	0	0	0
Common bottlenose dolphin (GoM BSE/St. Joseph Bay)	Delphinid	Exposure Factor	Sea ice coverage (Variance ratio)	1	3	15	0	0	0
Common bottlenose dolphin (GoM BSE/St. Joseph Bay)	Delphinid	Exposure Factor	Sea level rise	3	3	0	0	15	0
Common bottlenose dolphin (GoM BSE/St. Joseph Bay)	Delphinid	Exposure Factor	Sea Surface Salinity (Standard anomaly)	2	3	0	15	0	0
Common bottlenose dolphin (GoM BSE/St. Joseph Bay)	Delphinid	Exposure Factor	Sea Surface Salinity (Variance ratio)	1	3	15	0	0	0
Common bottlenose dolphin (GoM BSE/St. Joseph Bay)	Delphinid	Exposure Factor	Sea Surface Temperature (Standard anomaly)	4	3	0	0	0	15
Common bottlenose dolphin (GoM BSE/St. Joseph Bay)	Delphinid	Exposure Factor	Sea Surface Temperature (Variance ratio)	1	3	15	0	0	0
Common bottlenose dolphin (GoM BSE/St. Joseph Bay)	Delphinid	Sensitivity Attribute	Site Fidelity	3.933333333	3	0	0	1	14
Common bottlenose dolphin (GoM BSE/St. Joseph Bay)	Delphinid	Sensitivity Attribute	Species Abundance	3	3	0	0	15	0
Common bottlenose dolphin (GoM BSE/St. Joseph Bay)	Delphinid	Sensitivity Attribute	Species Abundance Trend	2.133333333	1.666666667	3	8	3	1
Common bottlenose dolphin (GoM BSE/St. Joseph Sound, Clearwater Harbor)	Delphinid	Exposure Factor	Air Temperature (Standard anomaly)	4	2.5	0	0	0	20
Common bottlenose dolphin (GoM BSE/St. Joseph Sound, Clearwater Harbor)	Delphinid	Exposure Factor	Air Temperature (Variance ratio)	1	2.5	20	0	0	0
Common bottlenose dolphin (GoM BSE/St. Joseph Sound, Clearwater Harbor)	Delphinid	Exposure Factor	Circulation	3.9	2.25	0	0	2	18
Common bottlenose dolphin (GoM BSE/St. Joseph Sound, Clearwater Harbor)	Delphinid	Sensitivity Attribute	Cumulative Stressors	3.55	2.25	0	0	9	11
Common bottlenose dolphin (GoM BSE/St. Joseph Sound, Clearwater Harbor)	Delphinid	Exposure Factor	Dissolved oxygen (Standard anomaly)	4	2.5	0	0	0	20
Common bottlenose dolphin (GoM BSE/St. Joseph Sound, Clearwater Harbor)	Delphinid	Exposure Factor	Dissolved oxygen (Variance ratio)	1	2.5	20	0	0	0
Common bottlenose dolphin (GoM BSE/St. Joseph Sound, Clearwater Harbor)	Delphinid	Sensitivity Attribute	Generation Time	2.9	2.25	0	2	18	0
Common bottlenose dolphin (GoM BSE/St. Joseph Sound, Clearwater Harbor)	Delphinid	Sensitivity Attribute	Habitat Specificity	3.7	2.25	0	0	6	14
Common bottlenose dolphin (GoM BSE/St. Joseph Sound, Clearwater Harbor)	Delphinid	Sensitivity Attribute	Home Range	3.55	2.25	0	0	9	11
Common bottlenose dolphin (GoM BSE/St. Joseph Sound, Clearwater Harbor)	Delphinid	Sensitivity Attribute	Lifetime Reproductive Potential	1.5	2.25	10	10	0	0
Common bottlenose dolphin (GoM BSE/St. Joseph Sound, Clearwater Harbor)	Delphinid	Sensitivity Attribute	Migration	3.85	2.25	0	0	3	17
Common bottlenose dolphin (GoM BSE/St. Joseph Sound, Clearwater Harbor)	Delphinid	Exposure Factor	Ocean pH (Standard anomaly)	4	2.5	0	0	0	20
Common bottlenose dolphin (GoM BSE/St. Joseph Sound, Clearwater Harbor)	Delphinid	Exposure Factor	Ocean pH (Variance ratio)	1	2.5	20	0	0	0
Common bottlenose dolphin (GoM BSE/St. Joseph Sound, Clearwater Harbor)	Delphinid	Exposure Factor	Precipitation (Standard anomaly)	1	2.5	20	0	0	0
Common bottlenose dolphin (GoM BSE/St. Joseph Sound, Clearwater Harbor)	Delphinid	Exposure Factor	Precipitation (Variance ratio)	1	2.5	20	0	0	0
Common bottlenose dolphin (GoM BSE/St. Joseph Sound, Clearwater Harbor)	Delphinid	Sensitivity Attribute	Prey/Diet Specificity	1.9	2.25	7	8	5	0
Common bottlenose dolphin (GoM BSE/St. Joseph Sound, Clearwater Harbor)	Delphinid	Sensitivity Attribute	Reproductive Plasticity	1.4	2.25	12	8	0	0
Common bottlenose dolphin (GoM BSE/St. Joseph Sound, Clearwater Harbor)	Delphinid	Exposure Factor	Sea ice coverage (Standard anomaly)	1	2.333333333	15	0	0	0
Common bottlenose dolphin (GoM BSE/St. Joseph Sound, Clearwater Harbor)	Delphinid	Exposure Factor	Sea ice coverage (Variance ratio)	1	2.333333333	15	0	0	0
Common bottlenose dolphin (GoM BSE/St. Joseph Sound, Clearwater Harbor)	Delphinid	Exposure Factor	Sea level rise	4	2.5	0	0	0	20
Common bottlenose dolphin (GoM BSE/St. Joseph Sound, Clearwater Harbor)	Delphinid	Exposure Factor	Sea Surface Salinity (Standard anomaly)	1	2.5	20	0	0	0
Common bottlenose dolphin (GoM BSE/St. Joseph Sound, Clearwater Harbor)	Delphinid	Exposure Factor	Sea Surface Salinity (Variance ratio)	2	2.5	0	20	0	0
Common bottlenose dolphin (GoM BSE/St. Joseph Sound, Clearwater Harbor)	Delphinid	Exposure Factor	Sea Surface Temperature (Standard anomaly)	4	2.5	0	0	0	20
Common bottlenose dolphin (GoM BSE/St. Joseph Sound, Clearwater Harbor)	Delphinid	Exposure Factor	Sea Surface Temperature (Variance ratio)	1	2.5	20	0	0	0
Common bottlenose dolphin (GoM BSE/St. Joseph Sound, Clearwater Harbor)	Delphinid	Sensitivity Attribute	Site Fidelity	3.85	2	0	0	3	17
Common bottlenose dolphin (GoM BSE/St. Joseph Sound, Clearwater Harbor)	Delphinid	Sensitivity Attribute	Species Abundance	3.1	1.5	0	0	18	2
Common bottlenose dolphin (GoM BSE/St. Joseph Sound, Clearwater Harbor)	Delphinid	Sensitivity Attribute	Species Abundance Trend	2.2	1.5	3	12	3	2
Common bottlenose dolphin (GoM BSE/St. Vincent Sound, Apalachicola Bay, St. George Sound)	Delphinid	Exposure Factor	Air Temperature (Standard anomaly)	4	2.75	0	0	0	20
Common bottlenose dolphin (GoM BSE/St. Vincent Sound, Apalachicola Bay, St. George Sound)	Delphinid	Exposure Factor	Air Temperature (Variance ratio)	1	2.75	20	0	0	0
Common bottlenose dolphin (GoM BSE/St. Vincent Sound, Apalachicola Bay, St. George Sound)	Delphinid	Exposure Factor	Circulation	3.85	1.75	0	0	3	17
Common bottlenose dolphin (GoM BSE/St. Vincent Sound, Apalachicola Bay, St. George Sound)	Delphinid	Sensitivity Attribute	Cumulative Stressors	3.6	2.25	0	1	6	13
Common bottlenose dolphin (GoM BSE/St. Vincent Sound, Apalachicola Bay, St. George Sound)	Delphinid	Exposure Factor	Dissolved oxygen (Standard anomaly)	4	2.75	0	0	0	20
Common bottlenose dolphin (GoM BSE/St. Vincent Sound, Apalachicola Bay, St. George Sound)	Delphinid	Exposure Factor	Dissolved oxygen (Variance ratio)	1	2.75	20	0	0	0
Common bottlenose dolphin (GoM BSE/St. Vincent Sound, Apalachicola Bay, St. George Sound)	Delphinid	Sensitivity Attribute	Generation Time	2.9	2.25	0	2	18	0
Common bottlenose dolphin (GoM BSE/St. Vincent Sound, Apalachicola Bay, St. George Sound)	Delphinid	Sensitivity Attribute	Habitat Specificity	3.65	2.25	0	0	7	13
Common bottlenose dolphin (GoM BSE/St. Vincent Sound, Apalachicola Bay, St. George Sound)	Delphinid	Sensitivity Attribute	Home Range	3.4	2.25	0	0	12	8
Common bottlenose dolphin (GoM BSE/St. Vincent Sound, Apalachicola Bay, St. George Sound)	Delphinid	Sensitivity Attribute	Lifetime Reproductive Potential	1.25	2.25	15	5	0	0
Common bottlenose dolphin (GoM BSE/St. Vincent Sound, Apalachicola Bay, St. George Sound)	Delphinid	Sensitivity Attribute	Migration	3.65	2.25	0	0	7	13
Common bottlenose dolphin (GoM BSE/St. Vincent Sound, Apalachicola Bay, St. George Sound)	Delphinid	Exposure Factor	Ocean pH (Standard anomaly)	4	2.75	0	0	0	20
Common bottlenose dolphin (GoM BSE/St. Vincent Sound, Apalachicola Bay, St. George Sound)	Delphinid	Exposure Factor	Ocean pH (Variance ratio)	1	2.75	20	0	0	0
Common bottlenose dolphin (GoM BSE/St. Vincent Sound, Apalachicola Bay, St. George Sound)	Delphinid	Exposure Factor	Precipitation (Standard anomaly)	1.25	2.75	15	5	0	0
Common bottlenose dolphin (GoM BSE/St. Vincent Sound, Apalachicola Bay, St. George Sound)	Delphinid	Exposure Factor	Precipitation (Variance ratio)	1	2.75	20	0	0	0
Common bottlenose dolphin (GoM BSE/St. Vincent Sound, Apalachicola Bay, St. George Sound)	Delphinid	Sensitivity Attribute	Prey/Diet Specificity	2.15	2	3	11	6	0
Common bottlenose dolphin (GoM BSE/St. Vincent Sound, Apalachicola Bay, St. George Sound)	Delphinid	Sensitivity Attribute	Reproductive Plasticity	1.55	2.25	9	11	0	0
Common bottlenose dolphin (GoM BSE/St. Vincent Sound, Apalachicola Bay, St. George Sound)	Delphinid	Exposure Factor	Sea ice coverage (Standard anomaly)	1	2.75	20	0	0	0
Common bottlenose dolphin (GoM BSE/St. Vincent Sound, Apalachicola Bay, St. George Sound)	Delphinid	Exposure Factor	Sea ice coverage (Variance ratio)	1	2.75	20	0	0	0
Common bottlenose dolphin (GoM BSE/St. Vincent Sound, Apalachicola Bay, St. George Sound)	Delphinid	Exposure Factor	Sea level rise	3	2.75	0	0	20	0
Common bottlenose dolphin (GoM BSE/St. Vincent Sound, Apalachicola Bay, St. George Sound)	Delphinid	Exposure Factor	Sea Surface Salinity (Standard anomaly)	2	2.75	0	20	0	0
Common bottlenose dolphin (GoM BSE/St. Vincent Sound, Apalachicola Bay, St. George Sound)	Delphinid	Exposure Factor	Sea Surface Salinity (Variance ratio)	1	2.75	20	0	0	0
Common bottlenose dolphin (GoM BSE/St. Vincent Sound, Apalachicola Bay, St. George Sound)	Delphinid	Exposure Factor	Sea Surface Temperature (Standard anomaly)	4	2.75	0	0	0	20
Common bottlenose dolphin (GoM BSE/St. Vincent Sound, Apalachicola Bay, St. George Sound)	Delphinid	Exposure Factor	Sea Surface Temperature (Variance ratio)	1	2.75	20	0	0	0
Common bottlenose dolphin (GoM BSE/St. Vincent Sound, Apalachicola Bay, St. George Sound)	Delphinid	Sensitivity Attribute	Site Fidelity	3.75	2.5	0	0	5	15
Common bottlenose dolphin (GoM BSE/St. Vincent Sound, Apalachicola Bay, St. George Sound)	Delphinid	Sensitivity Attribute	Species Abundance	3	2.25	0	0	20	0
Common bottlenose dolphin (GoM BSE/St. Vincent Sound, Apalachicola Bay, St. George Sound)	Delphinid	Sensitivity Attribute	Species Abundance Trend	2.2	1.25	4	10	4	2
Common bottlenose dolphin (GoM BSE/Tampa Bay)	Delphinid	Exposure Factor	Air Temperature (Standard anomaly)	4	3	0	0	0	15
Common bottlenose dolphin (GoM BSE/Tampa Bay)	Delphinid	Exposure Factor	Air Temperature (Variance ratio)	1	3	15	0	0	0
Common bottlenose dolphin (GoM BSE/Tampa Bay)	Delphinid	Exposure Factor	Circulation	3.933333333	2.666666667	0	0	1	14
Common bottlenose dolphin (GoM BSE/Tampa Bay)	Delphinid	Sensitivity Attribute	Cumulative Stressors	3.666666667	2.333333333	0	0	5	10
Common bottlenose dolphin (GoM BSE/Tampa Bay)	Delphinid	Exposure Factor	Dissolved oxygen (Standard anomaly)	4	3	0	0	0	15
Common bottlenose dolphin (GoM BSE/Tampa Bay)	Delphinid	Exposure Factor	Dissolved oxygen (Variance ratio)	1	3	15	0	0	0
Common bottlenose dolphin (GoM BSE/Tampa Bay)	Delphinid	Sensitivity Attribute	Generation Time	2.933333333	2.666666667	0	1	14	0
Common bottlenose dolphin (GoM BSE/Tampa Bay)	Delphinid	Sensitivity Attribute	Habitat Specificity	3.733333333	3	0	0	4	11
Common bottlenose dolphin (GoM BSE/Tampa Bay)	Delphinid	Sensitivity Attribute	Home Range	3.666666667	3	0	0	5	10
Common bottlenose dolphin (GoM BSE/Tampa Bay)	Delphinid	Sensitivity Attribute	Lifetime Reproductive Potential	1.6	2.333333333	6	9	0	0
Common bottlenose dolphin (GoM BSE/Tampa Bay)	Delphinid	Sensitivity Attribute	Migration	3.933333333	3	0	0	1	14
Common bottlenose dolphin (GoM BSE/Tampa Bay)	Delphinid	Exposure Factor	Ocean pH (Standard anomaly)	4	3	0	0	0	15
Common bottlenose dolphin (GoM BSE/Tampa Bay)	Delphinid	Exposure Factor	Ocean pH (Variance ratio)	1	3	15	0	0	0
Common bottlenose dolphin (GoM BSE/Tampa Bay)	Delphinid	Exposure Factor	Precipitation (Standard anomaly)	1	3	15	0	0	0
Common bottlenose dolphin (GoM BSE/Tampa Bay)	Delphinid	Exposure Factor	Precipitation (Variance ratio)	1	3	15	0	0	0
Common bottlenose dolphin (GoM BSE/Tampa Bay)	Delphinid	Sensitivity Attribute	Prey/Diet Specificity	1.733333333	2.333333333	7	5	3	0
Common bottlenose dolphin (GoM BSE/Tampa Bay)	Delphinid	Sensitivity Attribute	Reproductive Plasticity	1.466666667	2.333333333	8	7	0	0
Common bottlenose dolphin (GoM BSE/Tampa Bay)	Delphinid	Exposure Factor	Sea ice coverage (Standard anomaly)	1	3	10	0	0	0
Common bottlenose dolphin (GoM BSE/Tampa Bay)	Delphinid	Exposure Factor	Sea ice coverage (Variance ratio)	1	3	10	0	0	0
Common bottlenose dolphin (GoM BSE/Tampa Bay)	Delphinid	Exposure Factor	Sea level rise	4	3	0	0	0	15
Common bottlenose dolphin (GoM BSE/Tampa Bay)	Delphinid	Exposure Factor	Sea Surface Salinity (Standard anomaly)	1	3	15	0	0	0
Common bottlenose dolphin (GoM BSE/Tampa Bay)	Delphinid	Exposure Factor	Sea Surface Salinity (Variance ratio)	2	3	0	15	0	0
Common bottlenose dolphin (GoM BSE/Tampa Bay)	Delphinid	Exposure Factor	Sea Surface Temperature (Standard anomaly)	4	3	0	0	0	15
Common bottlenose dolphin (GoM BSE/Tampa Bay)	Delphinid	Exposure Factor	Sea Surface Temperature (Variance ratio)	1	3	15	0	0	0
Common bottlenose dolphin (GoM BSE/Tampa Bay)	Delphinid	Sensitivity Attribute	Site Fidelity	3.933333333	3	0	0	1	14
Common bottlenose dolphin (GoM BSE/Tampa Bay)	Delphinid	Sensitivity Attribute	Species Abundance	3	1.666666667	0	0	15	0
Common bottlenose dolphin (GoM BSE/Tampa Bay)	Delphinid	Sensitivity Attribute	Species Abundance Trend	2.133333333	1.333333333	2	10	2	1
Common bottlenose dolphin (GoM BSE/Terrebonne Bay, Timbalier Bay)	Delphinid	Exposure Factor	Air Temperature (Standard anomaly)	4	2.666666667	0	0	0	15
Common bottlenose dolphin (GoM BSE/Terrebonne Bay, Timbalier Bay)	Delphinid	Exposure Factor	Air Temperature (Variance ratio)	1	2.666666667	15	0	0	0
Common bottlenose dolphin (GoM BSE/Terrebonne Bay, Timbalier Bay)	Delphinid	Exposure Factor	Circulation	3.8	2	0	1	1	13
Common bottlenose dolphin (GoM BSE/Terrebonne Bay, Timbalier Bay)	Delphinid	Sensitivity Attribute	Cumulative Stressors	3.333333333	2.333333333	0	2	6	7
Common bottlenose dolphin (GoM BSE/Terrebonne Bay, Timbalier Bay)	Delphinid	Exposure Factor	Dissolved oxygen (Standard anomaly)	4	2.666666667	0	0	0	15
Common bottlenose dolphin (GoM BSE/Terrebonne Bay, Timbalier Bay)	Delphinid	Exposure Factor	Dissolved oxygen (Variance ratio)	1	2.666666667	15	0	0	0
Common bottlenose dolphin (GoM BSE/Terrebonne Bay, Timbalier Bay)	Delphinid	Sensitivity Attribute	Generation Time	2.866666667	2	0	2	13	0
Common bottlenose dolphin (GoM BSE/Terrebonne Bay, Timbalier Bay)	Delphinid	Sensitivity Attribute	Habitat Specificity	3.466666667	1.666666667	0	1	6	8
Common bottlenose dolphin (GoM BSE/Terrebonne Bay, Timbalier Bay)	Delphinid	Sensitivity Attribute	Home Range	3.666666667	2	0	0	5	10
Common bottlenose dolphin (GoM BSE/Terrebonne Bay, Timbalier Bay)	Delphinid	Sensitivity Attribute	Lifetime Reproductive Potential	1.533333333	1.666666667	8	6	1	0
Common bottlenose dolphin (GoM BSE/Terrebonne Bay, Timbalier Bay)	Delphinid	Sensitivity Attribute	Migration	3.933333333	2	0	0	1	14
Common bottlenose dolphin (GoM BSE/Terrebonne Bay, Timbalier Bay)	Delphinid	Exposure Factor	Ocean pH (Standard anomaly)	4	2.666666667	0	0	0	15
Common bottlenose dolphin (GoM BSE/Terrebonne Bay, Timbalier Bay)	Delphinid	Exposure Factor	Ocean pH (Variance ratio)	1	2.666666667	15	0	0	0
Common bottlenose dolphin (GoM BSE/Terrebonne Bay, Timbalier Bay)	Delphinid	Exposure Factor	Precipitation (Standard anomaly)	1	2.666666667	15	0	0	0
Common bottlenose dolphin (GoM BSE/Terrebonne Bay, Timbalier Bay)	Delphinid	Exposure Factor	Precipitation (Variance ratio)	1	2.666666667	15	0	0	0
Common bottlenose dolphin (GoM BSE/Terrebonne Bay, Timbalier Bay)	Delphinid	Sensitivity Attribute	Prey/Diet Specificity	2.4	2.333333333	1	7	7	0
Common bottlenose dolphin (GoM BSE/Terrebonne Bay, Timbalier Bay)	Delphinid	Sensitivity Attribute	Reproductive Plasticity	1.133333333	2	13	2	0	0
Common bottlenose dolphin (GoM BSE/Terrebonne Bay, Timbalier Bay)	Delphinid	Exposure Factor	Sea ice coverage (Standard anomaly)	1	3	15	0	0	0
Common bottlenose dolphin (GoM BSE/Terrebonne Bay, Timbalier Bay)	Delphinid	Exposure Factor	Sea ice coverage (Variance ratio)	1	3	15	0	0	0
Common bottlenose dolphin (GoM BSE/Terrebonne Bay, Timbalier Bay)	Delphinid	Exposure Factor	Sea level rise	4	2.666666667	0	0	0	15
Common bottlenose dolphin (GoM BSE/Terrebonne Bay, Timbalier Bay)	Delphinid	Exposure Factor	Sea Surface Salinity (Standard anomaly)	1.733333333	2.666666667	4	11	0	0
Common bottlenose dolphin (GoM BSE/Terrebonne Bay, Timbalier Bay)	Delphinid	Exposure Factor	Sea Surface Salinity (Variance ratio)	1	2.666666667	15	0	0	0
Common bottlenose dolphin (GoM BSE/Terrebonne Bay, Timbalier Bay)	Delphinid	Exposure Factor	Sea Surface Temperature (Standard anomaly)	4	2.666666667	0	0	0	15
Common bottlenose dolphin (GoM BSE/Terrebonne Bay, Timbalier Bay)	Delphinid	Exposure Factor	Sea Surface Temperature (Variance ratio)	1	2.666666667	15	0	0	0
Common bottlenose dolphin (GoM BSE/Terrebonne Bay, Timbalier Bay)	Delphinid	Sensitivity Attribute	Site Fidelity	3.666666667	2	0	1	3	11
Common bottlenose dolphin (GoM BSE/Terrebonne Bay, Timbalier Bay)	Delphinid	Sensitivity Attribute	Species Abundance	2	2.666666667	0	15	0	0
Common bottlenose dolphin (GoM BSE/Terrebonne Bay, Timbalier Bay)	Delphinid	Sensitivity Attribute	Species Abundance Trend	2.866666667	1	0	5	7	3
Common bottlenose dolphin (GoM BSE/Vermilion Bay, West Cote Blanche Bay, Atchafalaya Bay)	Delphinid	Exposure Factor	Air Temperature (Standard anomaly)	4	2.666666667	0	0	0	15
Common bottlenose dolphin (GoM BSE/Vermilion Bay, West Cote Blanche Bay, Atchafalaya Bay)	Delphinid	Exposure Factor	Air Temperature (Variance ratio)	1	2.666666667	15	0	0	0
Common bottlenose dolphin (GoM BSE/Vermilion Bay, West Cote Blanche Bay, Atchafalaya Bay)	Delphinid	Exposure Factor	Circulation	3.8	1.666666667	1	0	0	14
Common bottlenose dolphin (GoM BSE/Vermilion Bay, West Cote Blanche Bay, Atchafalaya Bay)	Delphinid	Sensitivity Attribute	Cumulative Stressors	2.733333333	2.333333333	0	4	11	0
Common bottlenose dolphin (GoM BSE/Vermilion Bay, West Cote Blanche Bay, Atchafalaya Bay)	Delphinid	Exposure Factor	Dissolved oxygen (Standard anomaly)	4	2.666666667	0	0	0	15
Common bottlenose dolphin (GoM BSE/Vermilion Bay, West Cote Blanche Bay, Atchafalaya Bay)	Delphinid	Exposure Factor	Dissolved oxygen (Variance ratio)	1	2.666666667	15	0	0	0
Common bottlenose dolphin (GoM BSE/Vermilion Bay, West Cote Blanche Bay, Atchafalaya Bay)	Delphinid	Sensitivity Attribute	Generation Time	2.933333333	2.333333333	0	1	14	0
Common bottlenose dolphin (GoM BSE/Vermilion Bay, West Cote Blanche Bay, Atchafalaya Bay)	Delphinid	Sensitivity Attribute	Habitat Specificity	3.8	2	0	0	3	12
Common bottlenose dolphin (GoM BSE/Vermilion Bay, West Cote Blanche Bay, Atchafalaya Bay)	Delphinid	Sensitivity Attribute	Home Range	3.466666667	2	0	0	8	7
Common bottlenose dolphin (GoM BSE/Vermilion Bay, West Cote Blanche Bay, Atchafalaya Bay)	Delphinid	Sensitivity Attribute	Lifetime Reproductive Potential	1.4	2	10	4	1	0
Common bottlenose dolphin (GoM BSE/Vermilion Bay, West Cote Blanche Bay, Atchafalaya Bay)	Delphinid	Sensitivity Attribute	Migration	3.866666667	2	0	0	2	13
Common bottlenose dolphin (GoM BSE/Vermilion Bay, West Cote Blanche Bay, Atchafalaya Bay)	Delphinid	Exposure Factor	Ocean pH (Standard anomaly)	4	2.666666667	0	0	0	15
Common bottlenose dolphin (GoM BSE/Vermilion Bay, West Cote Blanche Bay, Atchafalaya Bay)	Delphinid	Exposure Factor	Ocean pH (Variance ratio)	1	2.666666667	15	0	0	0
Common bottlenose dolphin (GoM BSE/Vermilion Bay, West Cote Blanche Bay, Atchafalaya Bay)	Delphinid	Exposure Factor	Precipitation (Standard anomaly)	1	2.666666667	15	0	0	0
Common bottlenose dolphin (GoM BSE/Vermilion Bay, West Cote Blanche Bay, Atchafalaya Bay)	Delphinid	Exposure Factor	Precipitation (Variance ratio)	1	2.666666667	15	0	0	0
Common bottlenose dolphin (GoM BSE/Vermilion Bay, West Cote Blanche Bay, Atchafalaya Bay)	Delphinid	Sensitivity Attribute	Prey/Diet Specificity	1.933333333	2	5	6	4	0
Common bottlenose dolphin (GoM BSE/Vermilion Bay, West Cote Blanche Bay, Atchafalaya Bay)	Delphinid	Sensitivity Attribute	Reproductive Plasticity	1.266666667	2	11	4	0	0
Common bottlenose dolphin (GoM BSE/Vermilion Bay, West Cote Blanche Bay, Atchafalaya Bay)	Delphinid	Exposure Factor	Sea ice coverage (Standard anomaly)	1	3	15	0	0	0
Common bottlenose dolphin (GoM BSE/Vermilion Bay, West Cote Blanche Bay, Atchafalaya Bay)	Delphinid	Exposure Factor	Sea ice coverage (Variance ratio)	1	3	15	0	0	0
Common bottlenose dolphin (GoM BSE/Vermilion Bay, West Cote Blanche Bay, Atchafalaya Bay)	Delphinid	Exposure Factor	Sea level rise	4	2.666666667	0	0	0	15
Common bottlenose dolphin (GoM BSE/Vermilion Bay, West Cote Blanche Bay, Atchafalaya Bay)	Delphinid	Exposure Factor	Sea Surface Salinity (Standard anomaly)	1.2	2.666666667	12	3	0	0
Common bottlenose dolphin (GoM BSE/Vermilion Bay, West Cote Blanche Bay, Atchafalaya Bay)	Delphinid	Exposure Factor	Sea Surface Salinity (Variance ratio)	1	2.666666667	15	0	0	0
Common bottlenose dolphin (GoM BSE/Vermilion Bay, West Cote Blanche Bay, Atchafalaya Bay)	Delphinid	Exposure Factor	Sea Surface Temperature (Standard anomaly)	4	2.666666667	0	0	0	15
Common bottlenose dolphin (GoM BSE/Vermilion Bay, West Cote Blanche Bay, Atchafalaya Bay)	Delphinid	Exposure Factor	Sea Surface Temperature (Variance ratio)	1	2.666666667	15	0	0	0
Common bottlenose dolphin (GoM BSE/Vermilion Bay, West Cote Blanche Bay, Atchafalaya Bay)	Delphinid	Sensitivity Attribute	Site Fidelity	3.733333333	2	0	1	2	12
Common bottlenose dolphin (GoM BSE/Vermilion Bay, West Cote Blanche Bay, Atchafalaya Bay)	Delphinid	Sensitivity Attribute	Species Abundance	3.666666667	1.666666667	0	0	5	10
Common bottlenose dolphin (GoM BSE/Vermilion Bay, West Cote Blanche Bay, Atchafalaya Bay)	Delphinid	Sensitivity Attribute	Species Abundance Trend	2.266666667	1	1	9	5	0
Common bottlenose dolphin (GoM BSE/Waccasassa Bay, Withlacoochee Bay, Crystal Bay)	Delphinid	Exposure Factor	Air Temperature (Standard anomaly)	4	2.333333333	0	0	0	15
Common bottlenose dolphin (GoM BSE/Waccasassa Bay, Withlacoochee Bay, Crystal Bay)	Delphinid	Exposure Factor	Air Temperature (Variance ratio)	1	2.333333333	15	0	0	0
Common bottlenose dolphin (GoM BSE/Waccasassa Bay, Withlacoochee Bay, Crystal Bay)	Delphinid	Exposure Factor	Circulation	3.733333333	1.666666667	0	0	4	11
Common bottlenose dolphin (GoM BSE/Waccasassa Bay, Withlacoochee Bay, Crystal Bay)	Delphinid	Sensitivity Attribute	Cumulative Stressors	3.8	2	0	0	3	12
Common bottlenose dolphin (GoM BSE/Waccasassa Bay, Withlacoochee Bay, Crystal Bay)	Delphinid	Exposure Factor	Dissolved oxygen (Standard anomaly)	4	2.333333333	0	0	0	15
Common bottlenose dolphin (GoM BSE/Waccasassa Bay, Withlacoochee Bay, Crystal Bay)	Delphinid	Exposure Factor	Dissolved oxygen (Variance ratio)	1	2.333333333	15	0	0	0
Common bottlenose dolphin (GoM BSE/Waccasassa Bay, Withlacoochee Bay, Crystal Bay)	Delphinid	Sensitivity Attribute	Generation Time	2.866666667	2.333333333	0	2	13	0
Common bottlenose dolphin (GoM BSE/Waccasassa Bay, Withlacoochee Bay, Crystal Bay)	Delphinid	Sensitivity Attribute	Habitat Specificity	3.6	2	0	0	6	9
Common bottlenose dolphin (GoM BSE/Waccasassa Bay, Withlacoochee Bay, Crystal Bay)	Delphinid	Sensitivity Attribute	Home Range	3.4	1.666666667	0	0	9	6
Common bottlenose dolphin (GoM BSE/Waccasassa Bay, Withlacoochee Bay, Crystal Bay)	Delphinid	Sensitivity Attribute	Lifetime Reproductive Potential	1.333333333	2.333333333	10	5	0	0
Common bottlenose dolphin (GoM BSE/Waccasassa Bay, Withlacoochee Bay, Crystal Bay)	Delphinid	Sensitivity Attribute	Migration	3.666666667	1.666666667	0	0	5	10
Common bottlenose dolphin (GoM BSE/Waccasassa Bay, Withlacoochee Bay, Crystal Bay)	Delphinid	Exposure Factor	Ocean pH (Standard anomaly)	4	2.333333333	0	0	0	15
Common bottlenose dolphin (GoM BSE/Waccasassa Bay, Withlacoochee Bay, Crystal Bay)	Delphinid	Exposure Factor	Ocean pH (Variance ratio)	1	2.333333333	15	0	0	0
Common bottlenose dolphin (GoM BSE/Waccasassa Bay, Withlacoochee Bay, Crystal Bay)	Delphinid	Exposure Factor	Precipitation (Standard anomaly)	1	2.333333333	15	0	0	0
Common bottlenose dolphin (GoM BSE/Waccasassa Bay, Withlacoochee Bay, Crystal Bay)	Delphinid	Exposure Factor	Precipitation (Variance ratio)	1	2.333333333	15	0	0	0
Common bottlenose dolphin (GoM BSE/Waccasassa Bay, Withlacoochee Bay, Crystal Bay)	Delphinid	Sensitivity Attribute	Prey/Diet Specificity	2.066666667	2	3	8	4	0
Common bottlenose dolphin (GoM BSE/Waccasassa Bay, Withlacoochee Bay, Crystal Bay)	Delphinid	Sensitivity Attribute	Reproductive Plasticity	1.533333333	2.333333333	7	8	0	0
Common bottlenose dolphin (GoM BSE/Waccasassa Bay, Withlacoochee Bay, Crystal Bay)	Delphinid	Exposure Factor	Sea ice coverage (Standard anomaly)	1	2.333333333	15	0	0	0
Common bottlenose dolphin (GoM BSE/Waccasassa Bay, Withlacoochee Bay, Crystal Bay)	Delphinid	Exposure Factor	Sea ice coverage (Variance ratio)	1	2.333333333	15	0	0	0
Common bottlenose dolphin (GoM BSE/Waccasassa Bay, Withlacoochee Bay, Crystal Bay)	Delphinid	Exposure Factor	Sea level rise	4	2.333333333	0	0	0	15
Common bottlenose dolphin (GoM BSE/Waccasassa Bay, Withlacoochee Bay, Crystal Bay)	Delphinid	Exposure Factor	Sea Surface Salinity (Standard anomaly)	1.533333333	2.333333333	7	8	0	0
Common bottlenose dolphin (GoM BSE/Waccasassa Bay, Withlacoochee Bay, Crystal Bay)	Delphinid	Exposure Factor	Sea Surface Salinity (Variance ratio)	1.8	2.333333333	3	12	0	0
Common bottlenose dolphin (GoM BSE/Waccasassa Bay, Withlacoochee Bay, Crystal Bay)	Delphinid	Exposure Factor	Sea Surface Temperature (Standard anomaly)	4	2.333333333	0	0	0	15
Common bottlenose dolphin (GoM BSE/Waccasassa Bay, Withlacoochee Bay, Crystal Bay)	Delphinid	Exposure Factor	Sea Surface Temperature (Variance ratio)	1	2.333333333	15	0	0	0
Common bottlenose dolphin (GoM BSE/Waccasassa Bay, Withlacoochee Bay, Crystal Bay)	Delphinid	Sensitivity Attribute	Site Fidelity	3.733333333	1.666666667	0	0	4	11
Common bottlenose dolphin (GoM BSE/Waccasassa Bay, Withlacoochee Bay, Crystal Bay)	Delphinid	Sensitivity Attribute	Species Abundance	3.133333333	1.666666667	0	0	13	2
Common bottlenose dolphin (GoM BSE/Waccasassa Bay, Withlacoochee Bay, Crystal Bay)	Delphinid	Sensitivity Attribute	Species Abundance Trend	2.266666667	1.333333333	3	7	3	2
Common bottlenose dolphin (GoM BSE/West Bay)	Delphinid	Exposure Factor	Air Temperature (Standard anomaly)	4	2.75	0	0	0	20
Common bottlenose dolphin (GoM BSE/West Bay)	Delphinid	Exposure Factor	Air Temperature (Variance ratio)	1	2.75	20	0	0	0
Common bottlenose dolphin (GoM BSE/West Bay)	Delphinid	Exposure Factor	Circulation	3.85	2.5	0	0	3	17
Common bottlenose dolphin (GoM BSE/West Bay)	Delphinid	Sensitivity Attribute	Cumulative Stressors	2.55	2.75	0	9	11	0
Common bottlenose dolphin (GoM BSE/West Bay)	Delphinid	Exposure Factor	Dissolved oxygen (Standard anomaly)	4	2.75	0	0	0	20
Common bottlenose dolphin (GoM BSE/West Bay)	Delphinid	Exposure Factor	Dissolved oxygen (Variance ratio)	1	2.75	20	0	0	0
Common bottlenose dolphin (GoM BSE/West Bay)	Delphinid	Sensitivity Attribute	Generation Time	2.9	2.25	0	2	18	0
Common bottlenose dolphin (GoM BSE/West Bay)	Delphinid	Sensitivity Attribute	Habitat Specificity	2.75	2.25	1	8	6	5
Common bottlenose dolphin (GoM BSE/West Bay)	Delphinid	Sensitivity Attribute	Home Range	3.55	2.5	0	1	7	12
Common bottlenose dolphin (GoM BSE/West Bay)	Delphinid	Sensitivity Attribute	Lifetime Reproductive Potential	1.5	2.25	12	6	2	0
Common bottlenose dolphin (GoM BSE/West Bay)	Delphinid	Sensitivity Attribute	Migration	3.8	2.5	0	0	4	16
Common bottlenose dolphin (GoM BSE/West Bay)	Delphinid	Exposure Factor	Ocean pH (Standard anomaly)	4	2.75	0	0	0	20
Common bottlenose dolphin (GoM BSE/West Bay)	Delphinid	Exposure Factor	Ocean pH (Variance ratio)	1.9	2.75	14	0	0	6
Common bottlenose dolphin (GoM BSE/West Bay)	Delphinid	Exposure Factor	Precipitation (Standard anomaly)	1	2.75	20	0	0	0
Common bottlenose dolphin (GoM BSE/West Bay)	Delphinid	Exposure Factor	Precipitation (Variance ratio)	1	2.75	20	0	0	0
Common bottlenose dolphin (GoM BSE/West Bay)	Delphinid	Sensitivity Attribute	Prey/Diet Specificity	2.35	2.25	0	13	7	0
Common bottlenose dolphin (GoM BSE/West Bay)	Delphinid	Sensitivity Attribute	Reproductive Plasticity	1.25	2.25	15	5	0	0
Common bottlenose dolphin (GoM BSE/West Bay)	Delphinid	Exposure Factor	Sea ice coverage (Standard anomaly)	1	2.75	20	0	0	0
Common bottlenose dolphin (GoM BSE/West Bay)	Delphinid	Exposure Factor	Sea ice coverage (Variance ratio)	1	2.75	20	0	0	0
Common bottlenose dolphin (GoM BSE/West Bay)	Delphinid	Exposure Factor	Sea level rise	4	2.75	0	0	0	20
Common bottlenose dolphin (GoM BSE/West Bay)	Delphinid	Exposure Factor	Sea Surface Salinity (Standard anomaly)	2	2.75	0	20	0	0
Common bottlenose dolphin (GoM BSE/West Bay)	Delphinid	Exposure Factor	Sea Surface Salinity (Variance ratio)	1.25	2.75	15	5	0	0
Common bottlenose dolphin (GoM BSE/West Bay)	Delphinid	Exposure Factor	Sea Surface Temperature (Standard anomaly)	4	2.75	0	0	0	20
Common bottlenose dolphin (GoM BSE/West Bay)	Delphinid	Exposure Factor	Sea Surface Temperature (Variance ratio)	1	2.75	20	0	0	0
Common bottlenose dolphin (GoM BSE/West Bay)	Delphinid	Sensitivity Attribute	Site Fidelity	3.65	2.75	0	0	7	13
Common bottlenose dolphin (GoM BSE/West Bay)	Delphinid	Sensitivity Attribute	Species Abundance	3.95	2.75	0	0	1	19
Common bottlenose dolphin (GoM BSE/West Bay)	Delphinid	Sensitivity Attribute	Species Abundance Trend	2.05	1.75	2	15	3	0
Common bottlenose dolphin (GoM BSE/Whitewater Bay)	Delphinid	Exposure Factor	Air Temperature (Standard anomaly)	2.933333333	2.333333333	5	0	1	9
Common bottlenose dolphin (GoM BSE/Whitewater Bay)	Delphinid	Exposure Factor	Air Temperature (Variance ratio)	1.066666667	2.333333333	14	1	0	0
Common bottlenose dolphin (GoM BSE/Whitewater Bay)	Delphinid	Exposure Factor	Circulation	3.8	2.666666667	0	0	3	12
Common bottlenose dolphin (GoM BSE/Whitewater Bay)	Delphinid	Sensitivity Attribute	Cumulative Stressors	2.8	1.333333333	2	5	2	6
Common bottlenose dolphin (GoM BSE/Whitewater Bay)	Delphinid	Exposure Factor	Dissolved oxygen (Standard anomaly)	3.733333333	2.333333333	0	1	2	12
Common bottlenose dolphin (GoM BSE/Whitewater Bay)	Delphinid	Exposure Factor	Dissolved oxygen (Variance ratio)	1.133333333	2.333333333	13	2	0	0
Common bottlenose dolphin (GoM BSE/Whitewater Bay)	Delphinid	Sensitivity Attribute	Generation Time	2.666666667	2	0	5	10	0
Common bottlenose dolphin (GoM BSE/Whitewater Bay)	Delphinid	Sensitivity Attribute	Habitat Specificity	3.333333333	1.666666667	0	0	10	5
Common bottlenose dolphin (GoM BSE/Whitewater Bay)	Delphinid	Sensitivity Attribute	Home Range	3.8	2.333333333	0	0	3	12
Common bottlenose dolphin (GoM BSE/Whitewater Bay)	Delphinid	Sensitivity Attribute	Lifetime Reproductive Potential	2.066666667	2	2	10	3	0
Common bottlenose dolphin (GoM BSE/Whitewater Bay)	Delphinid	Sensitivity Attribute	Migration	3.8	2	0	0	3	12
Common bottlenose dolphin (GoM BSE/Whitewater Bay)	Delphinid	Exposure Factor	Ocean pH (Standard anomaly)	3.733333333	2.333333333	0	1	2	12
Common bottlenose dolphin (GoM BSE/Whitewater Bay)	Delphinid	Exposure Factor	Ocean pH (Variance ratio)	1.133333333	2.333333333	13	2	0	0
Common bottlenose dolphin (GoM BSE/Whitewater Bay)	Delphinid	Exposure Factor	Precipitation (Standard anomaly)	1.133333333	2.333333333	13	2	0	0
Common bottlenose dolphin (GoM BSE/Whitewater Bay)	Delphinid	Exposure Factor	Precipitation (Variance ratio)	1.066666667	2.333333333	14	1	0	0
Common bottlenose dolphin (GoM BSE/Whitewater Bay)	Delphinid	Sensitivity Attribute	Prey/Diet Specificity	2.466666667	1.333333333	0	8	7	0
Common bottlenose dolphin (GoM BSE/Whitewater Bay)	Delphinid	Sensitivity Attribute	Reproductive Plasticity	1.333333333	2	10	5	0	0
Common bottlenose dolphin (GoM BSE/Whitewater Bay)	Delphinid	Exposure Factor	Sea ice coverage (Standard anomaly)	1	3	15	0	0	0
Common bottlenose dolphin (GoM BSE/Whitewater Bay)	Delphinid	Exposure Factor	Sea ice coverage (Variance ratio)	1	3	15	0	0	0
Common bottlenose dolphin (GoM BSE/Whitewater Bay)	Delphinid	Exposure Factor	Sea level rise	3.866666667	2.333333333	0	0	2	13
Common bottlenose dolphin (GoM BSE/Whitewater Bay)	Delphinid	Exposure Factor	Sea Surface Salinity (Standard anomaly)	3.2	2.333333333	0	0	12	3
Common bottlenose dolphin (GoM BSE/Whitewater Bay)	Delphinid	Exposure Factor	Sea Surface Salinity (Variance ratio)	1.133333333	2.333333333	13	2	0	0
Common bottlenose dolphin (GoM BSE/Whitewater Bay)	Delphinid	Exposure Factor	Sea Surface Temperature (Standard anomaly)	3.933333333	2.333333333	0	0	1	14
Common bottlenose dolphin (GoM BSE/Whitewater Bay)	Delphinid	Exposure Factor	Sea Surface Temperature (Variance ratio)	2.066666667	2.333333333	9	1	0	5
Common bottlenose dolphin (GoM BSE/Whitewater Bay)	Delphinid	Sensitivity Attribute	Site Fidelity	3.133333333	1.666666667	1	2	6	6
Common bottlenose dolphin (GoM BSE/Whitewater Bay)	Delphinid	Sensitivity Attribute	Species Abundance	2.6	1.333333333	1	5	8	1
Common bottlenose dolphin (GoM BSE/Whitewater Bay)	Delphinid	Sensitivity Attribute	Species Abundance Trend	1.933333333	1	3	10	2	0
Common bottlenose dolphin (Gulf of Mexico, Continental shelf)	Delphinid	Exposure Factor	Air Temperature (Standard anomaly)	4	3	0	0	0	15
Common bottlenose dolphin (Gulf of Mexico, Continental shelf)	Delphinid	Exposure Factor	Air Temperature (Variance ratio)	1	3	15	0	0	0
Common bottlenose dolphin (Gulf of Mexico, Continental shelf)	Delphinid	Exposure Factor	Circulation	2.933333333	1.666666667	0	4	8	3
Common bottlenose dolphin (Gulf of Mexico, Continental shelf)	Delphinid	Sensitivity Attribute	Cumulative Stressors	2.666666667	3	0	6	8	1
Common bottlenose dolphin (Gulf of Mexico, Continental shelf)	Delphinid	Exposure Factor	Dissolved oxygen (Standard anomaly)	4	3	0	0	0	15
Common bottlenose dolphin (Gulf of Mexico, Continental shelf)	Delphinid	Exposure Factor	Dissolved oxygen (Variance ratio)	1	3	15	0	0	0
Common bottlenose dolphin (Gulf of Mexico, Continental shelf)	Delphinid	Sensitivity Attribute	Generation Time	2.666666667	2	0	5	10	0
Common bottlenose dolphin (Gulf of Mexico, Continental shelf)	Delphinid	Sensitivity Attribute	Habitat Specificity	2.333333333	2.333333333	2	7	5	1
Common bottlenose dolphin (Gulf of Mexico, Continental shelf)	Delphinid	Sensitivity Attribute	Home Range	2.266666667	2.333333333	0	11	4	0
Common bottlenose dolphin (Gulf of Mexico, Continental shelf)	Delphinid	Sensitivity Attribute	Lifetime Reproductive Potential	1.333333333	2	10	5	0	0
Common bottlenose dolphin (Gulf of Mexico, Continental shelf)	Delphinid	Sensitivity Attribute	Migration	2.8	2.333333333	4	1	4	6
Common bottlenose dolphin (Gulf of Mexico, Continental shelf)	Delphinid	Exposure Factor	Ocean pH (Standard anomaly)	4	3	0	0	0	15
Common bottlenose dolphin (Gulf of Mexico, Continental shelf)	Delphinid	Exposure Factor	Ocean pH (Variance ratio)	1	3	15	0	0	0
Common bottlenose dolphin (Gulf of Mexico, Continental shelf)	Delphinid	Exposure Factor	Precipitation (Standard anomaly)	1	3	15	0	0	0
Common bottlenose dolphin (Gulf of Mexico, Continental shelf)	Delphinid	Exposure Factor	Precipitation (Variance ratio)	1	3	15	0	0	0
Common bottlenose dolphin (Gulf of Mexico, Continental shelf)	Delphinid	Sensitivity Attribute	Prey/Diet Specificity	2.133333333	2	2	9	4	0
Common bottlenose dolphin (Gulf of Mexico, Continental shelf)	Delphinid	Sensitivity Attribute	Reproductive Plasticity	1.333333333	1.666666667	11	3	1	0
Common bottlenose dolphin (Gulf of Mexico, Continental shelf)	Delphinid	Exposure Factor	Sea ice coverage (Standard anomaly)	1	3	15	0	0	0
Common bottlenose dolphin (Gulf of Mexico, Continental shelf)	Delphinid	Exposure Factor	Sea ice coverage (Variance ratio)	1	3	15	0	0	0
Common bottlenose dolphin (Gulf of Mexico, Continental shelf)	Delphinid	Exposure Factor	Sea level rise	2.666666667	3	0	10	0	5
Common bottlenose dolphin (Gulf of Mexico, Continental shelf)	Delphinid	Exposure Factor	Sea Surface Salinity (Standard anomaly)	2.4	2.666666667	3	6	3	3
Common bottlenose dolphin (Gulf of Mexico, Continental shelf)	Delphinid	Exposure Factor	Sea Surface Salinity (Variance ratio)	1.2	2.666666667	12	3	0	0
Common bottlenose dolphin (Gulf of Mexico, Continental shelf)	Delphinid	Exposure Factor	Sea Surface Temperature (Standard anomaly)	4	3	0	0	0	15
Common bottlenose dolphin (Gulf of Mexico, Continental shelf)	Delphinid	Exposure Factor	Sea Surface Temperature (Variance ratio)	1	3	15	0	0	0
Common bottlenose dolphin (Gulf of Mexico, Continental shelf)	Delphinid	Sensitivity Attribute	Site Fidelity	2.333333333	2.666666667	1	8	6	0
Common bottlenose dolphin (Gulf of Mexico, Continental shelf)	Delphinid	Sensitivity Attribute	Species Abundance	1.133333333	3	13	2	0	0
Common bottlenose dolphin (Gulf of Mexico, Continental shelf)	Delphinid	Sensitivity Attribute	Species Abundance Trend	2.133333333	1.333333333	3	8	3	1
Common bottlenose dolphin (Gulf of Mexico, eastern coastal)	Delphinid	Exposure Factor	Air Temperature (Standard anomaly)	3.95	3	0	0	1	19
Common bottlenose dolphin (Gulf of Mexico, eastern coastal)	Delphinid	Exposure Factor	Air Temperature (Variance ratio)	1.05	3	19	1	0	0
Common bottlenose dolphin (Gulf of Mexico, eastern coastal)	Delphinid	Exposure Factor	Circulation	3	2.75	4	2	4	10
Common bottlenose dolphin (Gulf of Mexico, eastern coastal)	Delphinid	Sensitivity Attribute	Cumulative Stressors	2.75	2.25	0	10	5	5
Common bottlenose dolphin (Gulf of Mexico, eastern coastal)	Delphinid	Exposure Factor	Dissolved oxygen (Standard anomaly)	3.95	3	0	0	1	19
Common bottlenose dolphin (Gulf of Mexico, eastern coastal)	Delphinid	Exposure Factor	Dissolved oxygen (Variance ratio)	1.05	3	19	1	0	0
Common bottlenose dolphin (Gulf of Mexico, eastern coastal)	Delphinid	Sensitivity Attribute	Generation Time	2.7	2	0	6	14	0
Common bottlenose dolphin (Gulf of Mexico, eastern coastal)	Delphinid	Sensitivity Attribute	Habitat Specificity	2.5	2.5	0	12	6	2
Common bottlenose dolphin (Gulf of Mexico, eastern coastal)	Delphinid	Sensitivity Attribute	Home Range	2.25	2.5	0	15	5	0
Common bottlenose dolphin (Gulf of Mexico, eastern coastal)	Delphinid	Sensitivity Attribute	Lifetime Reproductive Potential	1.75	2	7	11	2	0
Common bottlenose dolphin (Gulf of Mexico, eastern coastal)	Delphinid	Sensitivity Attribute	Migration	3.55	2.5	0	0	9	11
Common bottlenose dolphin (Gulf of Mexico, eastern coastal)	Delphinid	Exposure Factor	Ocean pH (Standard anomaly)	3.95	3	0	0	1	19
Common bottlenose dolphin (Gulf of Mexico, eastern coastal)	Delphinid	Exposure Factor	Ocean pH (Variance ratio)	1.05	3	19	1	0	0
Common bottlenose dolphin (Gulf of Mexico, eastern coastal)	Delphinid	Exposure Factor	Precipitation (Standard anomaly)	1.05	3	19	1	0	0
Common bottlenose dolphin (Gulf of Mexico, eastern coastal)	Delphinid	Exposure Factor	Precipitation (Variance ratio)	1.05	3	19	1	0	0
Common bottlenose dolphin (Gulf of Mexico, eastern coastal)	Delphinid	Sensitivity Attribute	Prey/Diet Specificity	2.05	2.25	5	9	6	0
Common bottlenose dolphin (Gulf of Mexico, eastern coastal)	Delphinid	Sensitivity Attribute	Reproductive Plasticity	1.2	1.75	17	2	1	0
Common bottlenose dolphin (Gulf of Mexico, eastern coastal)	Delphinid	Exposure Factor	Sea ice coverage (Standard anomaly)	1	3	15	0	0	0
Common bottlenose dolphin (Gulf of Mexico, eastern coastal)	Delphinid	Exposure Factor	Sea ice coverage (Variance ratio)	1	3	15	0	0	0
Common bottlenose dolphin (Gulf of Mexico, eastern coastal)	Delphinid	Exposure Factor	Sea level rise	2.85	3	4	4	3	9
Common bottlenose dolphin (Gulf of Mexico, eastern coastal)	Delphinid	Exposure Factor	Sea Surface Salinity (Standard anomaly)	2.5	3	3	8	5	4
Common bottlenose dolphin (Gulf of Mexico, eastern coastal)	Delphinid	Exposure Factor	Sea Surface Salinity (Variance ratio)	1.45	3	11	9	0	0
Common bottlenose dolphin (Gulf of Mexico, eastern coastal)	Delphinid	Exposure Factor	Sea Surface Temperature (Standard anomaly)	3.95	3	0	0	1	19
Common bottlenose dolphin (Gulf of Mexico, eastern coastal)	Delphinid	Exposure Factor	Sea Surface Temperature (Variance ratio)	1.05	3	19	1	0	0
Common bottlenose dolphin (Gulf of Mexico, eastern coastal)	Delphinid	Sensitivity Attribute	Site Fidelity	3.1	2.5	0	6	6	8
Common bottlenose dolphin (Gulf of Mexico, eastern coastal)	Delphinid	Sensitivity Attribute	Species Abundance	1.2	3	16	4	0	0
Common bottlenose dolphin (Gulf of Mexico, eastern coastal)	Delphinid	Sensitivity Attribute	Species Abundance Trend	2.1	1.5	3	13	3	1
Common bottlenose dolphin (Gulf of Mexico, northern coastal)	Delphinid	Exposure Factor	Air Temperature (Standard anomaly)	4	2.8	0	0	0	25
Common bottlenose dolphin (Gulf of Mexico, northern coastal)	Delphinid	Exposure Factor	Air Temperature (Variance ratio)	1	2.8	25	0	0	0
Common bottlenose dolphin (Gulf of Mexico, northern coastal)	Delphinid	Exposure Factor	Circulation	3.4	2.6	2	3	3	17
Common bottlenose dolphin (Gulf of Mexico, northern coastal)	Delphinid	Sensitivity Attribute	Cumulative Stressors	3.24	3	0	1	17	7
Common bottlenose dolphin (Gulf of Mexico, northern coastal)	Delphinid	Exposure Factor	Dissolved oxygen (Standard anomaly)	4	2.8	0	0	0	25
Common bottlenose dolphin (Gulf of Mexico, northern coastal)	Delphinid	Exposure Factor	Dissolved oxygen (Variance ratio)	1	2.8	25	0	0	0
Common bottlenose dolphin (Gulf of Mexico, northern coastal)	Delphinid	Sensitivity Attribute	Generation Time	3.04	2	0	4	16	5
Common bottlenose dolphin (Gulf of Mexico, northern coastal)	Delphinid	Sensitivity Attribute	Habitat Specificity	2.6	2.6	0	13	9	3
Common bottlenose dolphin (Gulf of Mexico, northern coastal)	Delphinid	Sensitivity Attribute	Home Range	2.28	2.2	0	19	5	1
Common bottlenose dolphin (Gulf of Mexico, northern coastal)	Delphinid	Sensitivity Attribute	Lifetime Reproductive Potential	1.48	2	13	12	0	0
Common bottlenose dolphin (Gulf of Mexico, northern coastal)	Delphinid	Sensitivity Attribute	Migration	3.4	1.8	2	0	9	14
Common bottlenose dolphin (Gulf of Mexico, northern coastal)	Delphinid	Exposure Factor	Ocean pH (Standard anomaly)	4	2.8	0	0	0	25
Common bottlenose dolphin (Gulf of Mexico, northern coastal)	Delphinid	Exposure Factor	Ocean pH (Variance ratio)	1	2.8	25	0	0	0
Common bottlenose dolphin (Gulf of Mexico, northern coastal)	Delphinid	Exposure Factor	Precipitation (Standard anomaly)	1	2.8	25	0	0	0
Common bottlenose dolphin (Gulf of Mexico, northern coastal)	Delphinid	Exposure Factor	Precipitation (Variance ratio)	1	2.8	25	0	0	0
Common bottlenose dolphin (Gulf of Mexico, northern coastal)	Delphinid	Sensitivity Attribute	Prey/Diet Specificity	2.04	2.4	6	12	7	0
Common bottlenose dolphin (Gulf of Mexico, northern coastal)	Delphinid	Sensitivity Attribute	Reproductive Plasticity	1.12	1.6	23	1	1	0
Common bottlenose dolphin (Gulf of Mexico, northern coastal)	Delphinid	Exposure Factor	Sea ice coverage (Standard anomaly)	1	2.75	20	0	0	0
Common bottlenose dolphin (Gulf of Mexico, northern coastal)	Delphinid	Exposure Factor	Sea ice coverage (Variance ratio)	1	2.75	20	0	0	0
Common bottlenose dolphin (Gulf of Mexico, northern coastal)	Delphinid	Exposure Factor	Sea level rise	3.08	2.8	0	8	7	10
Common bottlenose dolphin (Gulf of Mexico, northern coastal)	Delphinid	Exposure Factor	Sea Surface Salinity (Standard anomaly)	1.6	2.8	10	15	0	0
Common bottlenose dolphin (Gulf of Mexico, northern coastal)	Delphinid	Exposure Factor	Sea Surface Salinity (Variance ratio)	1.24	2.8	19	6	0	0
Common bottlenose dolphin (Gulf of Mexico, northern coastal)	Delphinid	Exposure Factor	Sea Surface Temperature (Standard anomaly)	4	2.8	0	0	0	25
Common bottlenose dolphin (Gulf of Mexico, northern coastal)	Delphinid	Exposure Factor	Sea Surface Temperature (Variance ratio)	1	2.8	25	0	0	0
Common bottlenose dolphin (Gulf of Mexico, northern coastal)	Delphinid	Sensitivity Attribute	Site Fidelity	2.84	2.8	0	11	7	7
Common bottlenose dolphin (Gulf of Mexico, northern coastal)	Delphinid	Sensitivity Attribute	Species Abundance	1.96	3	1	24	0	0
Common bottlenose dolphin (Gulf of Mexico, northern coastal)	Delphinid	Sensitivity Attribute	Species Abundance Trend	3.08	2	2	3	11	9
Common bottlenose dolphin (Gulf of Mexico, Oceanic)	Delphinid	Exposure Factor	Air Temperature (Standard anomaly)	4	2.666666667	0	0	0	15
Common bottlenose dolphin (Gulf of Mexico, Oceanic)	Delphinid	Exposure Factor	Air Temperature (Variance ratio)	1	2.666666667	15	0	0	0
Common bottlenose dolphin (Gulf of Mexico, Oceanic)	Delphinid	Exposure Factor	Circulation	1.733333333	2.333333333	5	9	1	0
Common bottlenose dolphin (Gulf of Mexico, Oceanic)	Delphinid	Sensitivity Attribute	Cumulative Stressors	2.2	2.333333333	1	10	4	0
Common bottlenose dolphin (Gulf of Mexico, Oceanic)	Delphinid	Exposure Factor	Dissolved oxygen (Standard anomaly)	4	2.666666667	0	0	0	15
Common bottlenose dolphin (Gulf of Mexico, Oceanic)	Delphinid	Exposure Factor	Dissolved oxygen (Variance ratio)	1	2.666666667	15	0	0	0
Common bottlenose dolphin (Gulf of Mexico, Oceanic)	Delphinid	Sensitivity Attribute	Generation Time	2.8	2.333333333	0	3	12	0
Common bottlenose dolphin (Gulf of Mexico, Oceanic)	Delphinid	Sensitivity Attribute	Habitat Specificity	1.933333333	2	7	3	4	1
Common bottlenose dolphin (Gulf of Mexico, Oceanic)	Delphinid	Sensitivity Attribute	Home Range	2.066666667	1.666666667	2	10	3	0
Common bottlenose dolphin (Gulf of Mexico, Oceanic)	Delphinid	Sensitivity Attribute	Lifetime Reproductive Potential	1.266666667	2.333333333	11	4	0	0
Common bottlenose dolphin (Gulf of Mexico, Oceanic)	Delphinid	Sensitivity Attribute	Migration	3.6	2	0	0	6	9
Common bottlenose dolphin (Gulf of Mexico, Oceanic)	Delphinid	Exposure Factor	Ocean pH (Standard anomaly)	4	2.666666667	0	0	0	15
Common bottlenose dolphin (Gulf of Mexico, Oceanic)	Delphinid	Exposure Factor	Ocean pH (Variance ratio)	1	2.666666667	15	0	0	0
Common bottlenose dolphin (Gulf of Mexico, Oceanic)	Delphinid	Exposure Factor	Precipitation (Standard anomaly)	1	2.666666667	15	0	0	0
Common bottlenose dolphin (Gulf of Mexico, Oceanic)	Delphinid	Exposure Factor	Precipitation (Variance ratio)	1	2.666666667	15	0	0	0
Common bottlenose dolphin (Gulf of Mexico, Oceanic)	Delphinid	Sensitivity Attribute	Prey/Diet Specificity	2.066666667	2	5	4	6	0
Common bottlenose dolphin (Gulf of Mexico, Oceanic)	Delphinid	Sensitivity Attribute	Reproductive Plasticity	1.266666667	1.666666667	12	2	1	0
Common bottlenose dolphin (Gulf of Mexico, Oceanic)	Delphinid	Exposure Factor	Sea ice coverage (Standard anomaly)	1	2.666666667	15	0	0	0
Common bottlenose dolphin (Gulf of Mexico, Oceanic)	Delphinid	Exposure Factor	Sea ice coverage (Variance ratio)	1	2.666666667	15	0	0	0
Common bottlenose dolphin (Gulf of Mexico, Oceanic)	Delphinid	Exposure Factor	Sea level rise	1.266666667	2.666666667	11	4	0	0
Common bottlenose dolphin (Gulf of Mexico, Oceanic)	Delphinid	Exposure Factor	Sea Surface Salinity (Standard anomaly)	2.333333333	2.333333333	3	6	4	2
Common bottlenose dolphin (Gulf of Mexico, Oceanic)	Delphinid	Exposure Factor	Sea Surface Salinity (Variance ratio)	1.266666667	2.333333333	11	4	0	0
Common bottlenose dolphin (Gulf of Mexico, Oceanic)	Delphinid	Exposure Factor	Sea Surface Temperature (Standard anomaly)	4	2.666666667	0	0	0	15
Common bottlenose dolphin (Gulf of Mexico, Oceanic)	Delphinid	Exposure Factor	Sea Surface Temperature (Variance ratio)	1	2.666666667	15	0	0	0
Common bottlenose dolphin (Gulf of Mexico, Oceanic)	Delphinid	Sensitivity Attribute	Site Fidelity	2.133333333	1.666666667	2	10	2	1
Common bottlenose dolphin (Gulf of Mexico, Oceanic)	Delphinid	Sensitivity Attribute	Species Abundance	1.866666667	2.666666667	2	13	0	0
Common bottlenose dolphin (Gulf of Mexico, Oceanic)	Delphinid	Sensitivity Attribute	Species Abundance Trend	2.333333333	1.333333333	2	7	5	1
Common bottlenose dolphin (Gulf of Mexico, western coastal)	Delphinid	Exposure Factor	Air Temperature (Standard anomaly)	4	2.75	0	0	0	20
Common bottlenose dolphin (Gulf of Mexico, western coastal)	Delphinid	Exposure Factor	Air Temperature (Variance ratio)	1	2.75	20	0	0	0
Common bottlenose dolphin (Gulf of Mexico, western coastal)	Delphinid	Exposure Factor	Circulation	3.45	2.5	0	0	11	9
Common bottlenose dolphin (Gulf of Mexico, western coastal)	Delphinid	Sensitivity Attribute	Cumulative Stressors	2.55	2.5	0	11	7	2
Common bottlenose dolphin (Gulf of Mexico, western coastal)	Delphinid	Exposure Factor	Dissolved oxygen (Standard anomaly)	4	2.75	0	0	0	20
Common bottlenose dolphin (Gulf of Mexico, western coastal)	Delphinid	Exposure Factor	Dissolved oxygen (Variance ratio)	1	2.75	20	0	0	0
Common bottlenose dolphin (Gulf of Mexico, western coastal)	Delphinid	Sensitivity Attribute	Generation Time	2.8	2.25	0	4	16	0
Common bottlenose dolphin (Gulf of Mexico, western coastal)	Delphinid	Sensitivity Attribute	Habitat Specificity	2.1	2.25	5	10	3	2
Common bottlenose dolphin (Gulf of Mexico, western coastal)	Delphinid	Sensitivity Attribute	Home Range	2.1	2	1	16	3	0
Common bottlenose dolphin (Gulf of Mexico, western coastal)	Delphinid	Sensitivity Attribute	Lifetime Reproductive Potential	1.55	2.25	11	7	2	0
Common bottlenose dolphin (Gulf of Mexico, western coastal)	Delphinid	Sensitivity Attribute	Migration	3.45	2.25	0	0	11	9
Common bottlenose dolphin (Gulf of Mexico, western coastal)	Delphinid	Exposure Factor	Ocean pH (Standard anomaly)	4	2.75	0	0	0	20
Common bottlenose dolphin (Gulf of Mexico, western coastal)	Delphinid	Exposure Factor	Ocean pH (Variance ratio)	1	2.75	20	0	0	0
Common bottlenose dolphin (Gulf of Mexico, western coastal)	Delphinid	Exposure Factor	Precipitation (Standard anomaly)	1	2.75	20	0	0	0
Common bottlenose dolphin (Gulf of Mexico, western coastal)	Delphinid	Exposure Factor	Precipitation (Variance ratio)	1	2.75	20	0	0	0
Common bottlenose dolphin (Gulf of Mexico, western coastal)	Delphinid	Sensitivity Attribute	Prey/Diet Specificity	2.15	2.5	4	9	7	0
Common bottlenose dolphin (Gulf of Mexico, western coastal)	Delphinid	Sensitivity Attribute	Reproductive Plasticity	1.4	1.75	13	6	1	0
Common bottlenose dolphin (Gulf of Mexico, western coastal)	Delphinid	Exposure Factor	Sea ice coverage (Standard anomaly)	1	2.75	20	0	0	0
Common bottlenose dolphin (Gulf of Mexico, western coastal)	Delphinid	Exposure Factor	Sea ice coverage (Variance ratio)	1	2.75	20	0	0	0
Common bottlenose dolphin (Gulf of Mexico, western coastal)	Delphinid	Exposure Factor	Sea level rise	3.5	2.75	0	5	0	15
Common bottlenose dolphin (Gulf of Mexico, western coastal)	Delphinid	Exposure Factor	Sea Surface Salinity (Standard anomaly)	1.8	2.75	4	16	0	0
Common bottlenose dolphin (Gulf of Mexico, western coastal)	Delphinid	Exposure Factor	Sea Surface Salinity (Variance ratio)	1.05	2.75	19	1	0	0
Common bottlenose dolphin (Gulf of Mexico, western coastal)	Delphinid	Exposure Factor	Sea Surface Temperature (Standard anomaly)	4	2.75	0	0	0	20
Common bottlenose dolphin (Gulf of Mexico, western coastal)	Delphinid	Exposure Factor	Sea Surface Temperature (Variance ratio)	1	2.75	20	0	0	0
Common bottlenose dolphin (Gulf of Mexico, western coastal)	Delphinid	Sensitivity Attribute	Site Fidelity	2.35	2.25	0	14	5	1
Common bottlenose dolphin (Gulf of Mexico, western coastal)	Delphinid	Sensitivity Attribute	Species Abundance	1.35	2.5	13	7	0	0
Common bottlenose dolphin (Gulf of Mexico, western coastal)	Delphinid	Sensitivity Attribute	Species Abundance Trend	1.95	1.5	5	12	2	1
Common bottlenose dolphin (Indian River Lagoon Estuarine System)	Delphinid	Exposure Factor	Air Temperature (Standard anomaly)	3.2	3	5	0	1	14
Common bottlenose dolphin (Indian River Lagoon Estuarine System)	Delphinid	Exposure Factor	Air Temperature (Variance ratio)	1.05	3	19	1	0	0
Common bottlenose dolphin (Indian River Lagoon Estuarine System)	Delphinid	Exposure Factor	Circulation	3.9	2.5	0	0	2	18
Common bottlenose dolphin (Indian River Lagoon Estuarine System)	Delphinid	Sensitivity Attribute	Cumulative Stressors	3.5	2.5	0	1	8	11
Common bottlenose dolphin (Indian River Lagoon Estuarine System)	Delphinid	Exposure Factor	Dissolved oxygen (Standard anomaly)	3.7	2.75	0	1	4	15
Common bottlenose dolphin (Indian River Lagoon Estuarine System)	Delphinid	Exposure Factor	Dissolved oxygen (Variance ratio)	1.05	2.75	19	1	0	0
Common bottlenose dolphin (Indian River Lagoon Estuarine System)	Delphinid	Sensitivity Attribute	Generation Time	2.7	2.25	0	6	14	0
Common bottlenose dolphin (Indian River Lagoon Estuarine System)	Delphinid	Sensitivity Attribute	Habitat Specificity	3.4	2	0	1	10	9
Common bottlenose dolphin (Indian River Lagoon Estuarine System)	Delphinid	Sensitivity Attribute	Home Range	3.8	3	0	0	4	16
Common bottlenose dolphin (Indian River Lagoon Estuarine System)	Delphinid	Sensitivity Attribute	Lifetime Reproductive Potential	1.9	2.25	5	12	3	0
Common bottlenose dolphin (Indian River Lagoon Estuarine System)	Delphinid	Sensitivity Attribute	Migration	3.9	3	0	0	2	18
Common bottlenose dolphin (Indian River Lagoon Estuarine System)	Delphinid	Exposure Factor	Ocean pH (Standard anomaly)	3.7	3	0	1	4	15
Common bottlenose dolphin (Indian River Lagoon Estuarine System)	Delphinid	Exposure Factor	Ocean pH (Variance ratio)	1.1	3	18	2	0	0
Common bottlenose dolphin (Indian River Lagoon Estuarine System)	Delphinid	Exposure Factor	Precipitation (Standard anomaly)	1.1	3	18	2	0	0
Common bottlenose dolphin (Indian River Lagoon Estuarine System)	Delphinid	Exposure Factor	Precipitation (Variance ratio)	1.1	3	18	2	0	0
Common bottlenose dolphin (Indian River Lagoon Estuarine System)	Delphinid	Sensitivity Attribute	Prey/Diet Specificity	2.45	2.25	1	9	10	0
Common bottlenose dolphin (Indian River Lagoon Estuarine System)	Delphinid	Sensitivity Attribute	Reproductive Plasticity	1.2	2	16	4	0	0
Common bottlenose dolphin (Indian River Lagoon Estuarine System)	Delphinid	Exposure Factor	Sea ice coverage (Standard anomaly)	1	3	20	0	0	0
Common bottlenose dolphin (Indian River Lagoon Estuarine System)	Delphinid	Exposure Factor	Sea ice coverage (Variance ratio)	1	3	20	0	0	0
Common bottlenose dolphin (Indian River Lagoon Estuarine System)	Delphinid	Exposure Factor	Sea level rise	3.95	3	0	0	1	19
Common bottlenose dolphin (Indian River Lagoon Estuarine System)	Delphinid	Exposure Factor	Sea Surface Salinity (Standard anomaly)	3.4	2.75	0	0	12	8
Common bottlenose dolphin (Indian River Lagoon Estuarine System)	Delphinid	Exposure Factor	Sea Surface Salinity (Variance ratio)	1.1	2.75	18	2	0	0
Common bottlenose dolphin (Indian River Lagoon Estuarine System)	Delphinid	Exposure Factor	Sea Surface Temperature (Standard anomaly)	3.95	3	0	0	1	19
Common bottlenose dolphin (Indian River Lagoon Estuarine System)	Delphinid	Exposure Factor	Sea Surface Temperature (Variance ratio)	1.8	3	14	1	0	5
Common bottlenose dolphin (Indian River Lagoon Estuarine System)	Delphinid	Sensitivity Attribute	Site Fidelity	3.7	2.75	0	1	4	15
Common bottlenose dolphin (Indian River Lagoon Estuarine System)	Delphinid	Sensitivity Attribute	Species Abundance	2.9	3	0	2	18	0
Common bottlenose dolphin (Indian River Lagoon Estuarine System)	Delphinid	Sensitivity Attribute	Species Abundance Trend	2.7	2.25	2	8	4	6
Common bottlenose dolphin (Jacksonville Estuarine System)	Delphinid	Exposure Factor	Air Temperature (Standard anomaly)	3.933333333	2.666666667	0	0	1	14
Common bottlenose dolphin (Jacksonville Estuarine System)	Delphinid	Exposure Factor	Air Temperature (Variance ratio)	1.066666667	2.666666667	14	1	0	0
Common bottlenose dolphin (Jacksonville Estuarine System)	Delphinid	Exposure Factor	Circulation	3.133333333	2.333333333	4	0	1	10
Common bottlenose dolphin (Jacksonville Estuarine System)	Delphinid	Sensitivity Attribute	Cumulative Stressors	3.25	2	0	4	7	9
Common bottlenose dolphin (Jacksonville Estuarine System)	Delphinid	Exposure Factor	Dissolved oxygen (Standard anomaly)	3.933333333	2.666666667	0	0	1	14
Common bottlenose dolphin (Jacksonville Estuarine System)	Delphinid	Exposure Factor	Dissolved oxygen (Variance ratio)	1.6	2.666666667	6	9	0	0
Common bottlenose dolphin (Jacksonville Estuarine System)	Delphinid	Sensitivity Attribute	Generation Time	2.8	2.25	0	5	14	1
Common bottlenose dolphin (Jacksonville Estuarine System)	Delphinid	Sensitivity Attribute	Habitat Specificity	3.55	1.75	0	1	7	12
Common bottlenose dolphin (Jacksonville Estuarine System)	Delphinid	Sensitivity Attribute	Home Range	3.3	2.25	0	0	14	6
Common bottlenose dolphin (Jacksonville Estuarine System)	Delphinid	Sensitivity Attribute	Lifetime Reproductive Potential	1.55	2.25	11	7	2	0
Common bottlenose dolphin (Jacksonville Estuarine System)	Delphinid	Sensitivity Attribute	Migration	3.8	2.25	0	0	4	16
Common bottlenose dolphin (Jacksonville Estuarine System)	Delphinid	Exposure Factor	Ocean pH (Standard anomaly)	3.933333333	2.666666667	0	0	1	14
Common bottlenose dolphin (Jacksonville Estuarine System)	Delphinid	Exposure Factor	Ocean pH (Variance ratio)	1.733333333	2.666666667	4	11	0	0
Common bottlenose dolphin (Jacksonville Estuarine System)	Delphinid	Exposure Factor	Precipitation (Standard anomaly)	1.066666667	2.666666667	14	1	0	0
Common bottlenose dolphin (Jacksonville Estuarine System)	Delphinid	Exposure Factor	Precipitation (Variance ratio)	1.133333333	2.666666667	13	2	0	0
Common bottlenose dolphin (Jacksonville Estuarine System)	Delphinid	Sensitivity Attribute	Prey/Diet Specificity	2	2	6	8	6	0
Common bottlenose dolphin (Jacksonville Estuarine System)	Delphinid	Sensitivity Attribute	Reproductive Plasticity	1.55	2	9	11	0	0
Common bottlenose dolphin (Jacksonville Estuarine System)	Delphinid	Exposure Factor	Sea ice coverage (Standard anomaly)	1	3	15	0	0	0
Common bottlenose dolphin (Jacksonville Estuarine System)	Delphinid	Exposure Factor	Sea ice coverage (Variance ratio)	1	3	15	0	0	0
Common bottlenose dolphin (Jacksonville Estuarine System)	Delphinid	Exposure Factor	Sea level rise	3.933333333	2.666666667	0	0	1	14
Common bottlenose dolphin (Jacksonville Estuarine System)	Delphinid	Exposure Factor	Sea Surface Salinity (Standard anomaly)	2.666666667	2.666666667	0	9	2	4
Common bottlenose dolphin (Jacksonville Estuarine System)	Delphinid	Exposure Factor	Sea Surface Salinity (Variance ratio)	1.066666667	2.666666667	14	1	0	0
Common bottlenose dolphin (Jacksonville Estuarine System)	Delphinid	Exposure Factor	Sea Surface Temperature (Standard anomaly)	3.933333333	2.666666667	0	0	1	14
Common bottlenose dolphin (Jacksonville Estuarine System)	Delphinid	Exposure Factor	Sea Surface Temperature (Variance ratio)	1.066666667	2.666666667	14	1	0	0
Common bottlenose dolphin (Jacksonville Estuarine System)	Delphinid	Sensitivity Attribute	Site Fidelity	3.55	2.5	0	1	7	12
Common bottlenose dolphin (Jacksonville Estuarine System)	Delphinid	Sensitivity Attribute	Species Abundance	2.9	2.25	0	2	18	0
Common bottlenose dolphin (Jacksonville Estuarine System)	Delphinid	Sensitivity Attribute	Species Abundance Trend	2	1	3	14	3	0
Common bottlenose dolphin (Northern Georgia/ Southern South Carolina Estuarine System)	Delphinid	Exposure Factor	Air Temperature (Standard anomaly)	4	3	0	0	0	15
Common bottlenose dolphin (Northern Georgia/ Southern South Carolina Estuarine System)	Delphinid	Exposure Factor	Air Temperature (Variance ratio)	1	3	15	0	0	0
Common bottlenose dolphin (Northern Georgia/ Southern South Carolina Estuarine System)	Delphinid	Exposure Factor	Circulation	4	1.666666667	0	0	0	15
Common bottlenose dolphin (Northern Georgia/ Southern South Carolina Estuarine System)	Delphinid	Sensitivity Attribute	Cumulative Stressors	3	2.666666667	0	6	3	6
Common bottlenose dolphin (Northern Georgia/ Southern South Carolina Estuarine System)	Delphinid	Exposure Factor	Dissolved oxygen (Standard anomaly)	4	3	0	0	0	15
Common bottlenose dolphin (Northern Georgia/ Southern South Carolina Estuarine System)	Delphinid	Exposure Factor	Dissolved oxygen (Variance ratio)	1	3	15	0	0	0
Common bottlenose dolphin (Northern Georgia/ Southern South Carolina Estuarine System)	Delphinid	Sensitivity Attribute	Generation Time	2.666666667	2.333333333	0	5	10	0
Common bottlenose dolphin (Northern Georgia/ Southern South Carolina Estuarine System)	Delphinid	Sensitivity Attribute	Habitat Specificity	3.666666667	2	0	0	5	10
Common bottlenose dolphin (Northern Georgia/ Southern South Carolina Estuarine System)	Delphinid	Sensitivity Attribute	Home Range	3.133333333	2.666666667	0	0	13	2
Common bottlenose dolphin (Northern Georgia/ Southern South Carolina Estuarine System)	Delphinid	Sensitivity Attribute	Lifetime Reproductive Potential	1	2.333333333	15	0	0	0
Common bottlenose dolphin (Northern Georgia/ Southern South Carolina Estuarine System)	Delphinid	Sensitivity Attribute	Migration	3.933333333	2.666666667	0	0	1	14
Common bottlenose dolphin (Northern Georgia/ Southern South Carolina Estuarine System)	Delphinid	Exposure Factor	Ocean pH (Standard anomaly)	4	3	0	0	0	15
Common bottlenose dolphin (Northern Georgia/ Southern South Carolina Estuarine System)	Delphinid	Exposure Factor	Ocean pH (Variance ratio)	1	3	15	0	0	0
Common bottlenose dolphin (Northern Georgia/ Southern South Carolina Estuarine System)	Delphinid	Exposure Factor	Precipitation (Standard anomaly)	1	3	15	0	0	0
Common bottlenose dolphin (Northern Georgia/ Southern South Carolina Estuarine System)	Delphinid	Exposure Factor	Precipitation (Variance ratio)	2	3	0	15	0	0
Common bottlenose dolphin (Northern Georgia/ Southern South Carolina Estuarine System)	Delphinid	Sensitivity Attribute	Prey/Diet Specificity	1.8	2	5	8	2	0
Common bottlenose dolphin (Northern Georgia/ Southern South Carolina Estuarine System)	Delphinid	Sensitivity Attribute	Reproductive Plasticity	1.2	2.333333333	12	3	0	0
Common bottlenose dolphin (Northern Georgia/ Southern South Carolina Estuarine System)	Delphinid	Exposure Factor	Sea ice coverage (Standard anomaly)	1	3	15	0	0	0
Common bottlenose dolphin (Northern Georgia/ Southern South Carolina Estuarine System)	Delphinid	Exposure Factor	Sea ice coverage (Variance ratio)	1	3	15	0	0	0
Common bottlenose dolphin (Northern Georgia/ Southern South Carolina Estuarine System)	Delphinid	Exposure Factor	Sea level rise	4	3	0	0	0	15
Common bottlenose dolphin (Northern Georgia/ Southern South Carolina Estuarine System)	Delphinid	Exposure Factor	Sea Surface Salinity (Standard anomaly)	2.4	3	0	9	6	0
Common bottlenose dolphin (Northern Georgia/ Southern South Carolina Estuarine System)	Delphinid	Exposure Factor	Sea Surface Salinity (Variance ratio)	1	3	15	0	0	0
Common bottlenose dolphin (Northern Georgia/ Southern South Carolina Estuarine System)	Delphinid	Exposure Factor	Sea Surface Temperature (Standard anomaly)	4	3	0	0	0	15
Common bottlenose dolphin (Northern Georgia/ Southern South Carolina Estuarine System)	Delphinid	Exposure Factor	Sea Surface Temperature (Variance ratio)	1	3	15	0	0	0
Common bottlenose dolphin (Northern Georgia/ Southern South Carolina Estuarine System)	Delphinid	Sensitivity Attribute	Site Fidelity	4	2.666666667	0	0	0	15
Common bottlenose dolphin (Northern Georgia/ Southern South Carolina Estuarine System)	Delphinid	Sensitivity Attribute	Species Abundance	3	2.333333333	0	0	15	0
Common bottlenose dolphin (Northern Georgia/ Southern South Carolina Estuarine System)	Delphinid	Sensitivity Attribute	Species Abundance Trend	2.133333333	1.666666667	2	10	2	1
Common bottlenose dolphin (Northern North Carolina Estuarine System)	Delphinid	Exposure Factor	Air Temperature (Standard anomaly)	4	2.5	0	0	0	10
Common bottlenose dolphin (Northern North Carolina Estuarine System)	Delphinid	Exposure Factor	Air Temperature (Variance ratio)	1	2.5	10	0	0	0
Common bottlenose dolphin (Northern North Carolina Estuarine System)	Delphinid	Exposure Factor	Circulation	3.8	2.5	0	0	2	8
Common bottlenose dolphin (Northern North Carolina Estuarine System)	Delphinid	Sensitivity Attribute	Cumulative Stressors	3.1	2	0	4	1	5
Common bottlenose dolphin (Northern North Carolina Estuarine System)	Delphinid	Exposure Factor	Dissolved oxygen (Standard anomaly)	4	2.5	0	0	0	10
Common bottlenose dolphin (Northern North Carolina Estuarine System)	Delphinid	Exposure Factor	Dissolved oxygen (Variance ratio)	1	2.5	10	0	0	0
Common bottlenose dolphin (Northern North Carolina Estuarine System)	Delphinid	Sensitivity Attribute	Generation Time	3	2.5	0	0	10	0
Common bottlenose dolphin (Northern North Carolina Estuarine System)	Delphinid	Sensitivity Attribute	Habitat Specificity	3.4	2	0	2	2	6
Common bottlenose dolphin (Northern North Carolina Estuarine System)	Delphinid	Sensitivity Attribute	Home Range	3.7	2	0	0	3	7
Common bottlenose dolphin (Northern North Carolina Estuarine System)	Delphinid	Sensitivity Attribute	Lifetime Reproductive Potential	1.3	2.5	7	3	0	0
Common bottlenose dolphin (Northern North Carolina Estuarine System)	Delphinid	Sensitivity Attribute	Migration	3.9	2.5	0	0	1	9
Common bottlenose dolphin (Northern North Carolina Estuarine System)	Delphinid	Exposure Factor	Ocean pH (Standard anomaly)	4	2.5	0	0	0	10
Common bottlenose dolphin (Northern North Carolina Estuarine System)	Delphinid	Exposure Factor	Ocean pH (Variance ratio)	1	2.5	10	0	0	0
Common bottlenose dolphin (Northern North Carolina Estuarine System)	Delphinid	Exposure Factor	Precipitation (Standard anomaly)	1	2.5	10	0	0	0
Common bottlenose dolphin (Northern North Carolina Estuarine System)	Delphinid	Exposure Factor	Precipitation (Variance ratio)	1.5	2.5	5	5	0	0
Common bottlenose dolphin (Northern North Carolina Estuarine System)	Delphinid	Sensitivity Attribute	Prey/Diet Specificity	2.4	2.5	0	6	4	0
Common bottlenose dolphin (Northern North Carolina Estuarine System)	Delphinid	Sensitivity Attribute	Reproductive Plasticity	1.5	2.5	5	5	0	0
Common bottlenose dolphin (Northern North Carolina Estuarine System)	Delphinid	Exposure Factor	Sea ice coverage (Standard anomaly)	1	2.5	10	0	0	0
Common bottlenose dolphin (Northern North Carolina Estuarine System)	Delphinid	Exposure Factor	Sea ice coverage (Variance ratio)	1	2.5	10	0	0	0
Common bottlenose dolphin (Northern North Carolina Estuarine System)	Delphinid	Exposure Factor	Sea level rise	4	2.5	0	0	0	10
Common bottlenose dolphin (Northern North Carolina Estuarine System)	Delphinid	Exposure Factor	Sea Surface Salinity (Standard anomaly)	3.3	2.5	0	3	1	6
Common bottlenose dolphin (Northern North Carolina Estuarine System)	Delphinid	Exposure Factor	Sea Surface Salinity (Variance ratio)	1.4	2.5	6	4	0	0
Common bottlenose dolphin (Northern North Carolina Estuarine System)	Delphinid	Exposure Factor	Sea Surface Temperature (Standard anomaly)	4	2.5	0	0	0	10
Common bottlenose dolphin (Northern North Carolina Estuarine System)	Delphinid	Exposure Factor	Sea Surface Temperature (Variance ratio)	1	2.5	10	0	0	0
Common bottlenose dolphin (Northern North Carolina Estuarine System)	Delphinid	Sensitivity Attribute	Site Fidelity	3.9	2	0	0	1	9
Common bottlenose dolphin (Northern North Carolina Estuarine System)	Delphinid	Sensitivity Attribute	Species Abundance	3	3	0	0	10	0
Common bottlenose dolphin (Northern North Carolina Estuarine System)	Delphinid	Sensitivity Attribute	Species Abundance Trend	2	3	1	8	1	0
Common bottlenose dolphin (Northern South Carolina Estuarine System)	Delphinid	Exposure Factor	Air Temperature (Standard anomaly)	4	3	0	0	0	15
Common bottlenose dolphin (Northern South Carolina Estuarine System)	Delphinid	Exposure Factor	Air Temperature (Variance ratio)	1	3	15	0	0	0
Common bottlenose dolphin (Northern South Carolina Estuarine System)	Delphinid	Exposure Factor	Circulation	4	2	0	0	0	15
Common bottlenose dolphin (Northern South Carolina Estuarine System)	Delphinid	Sensitivity Attribute	Cumulative Stressors	2.2	2.333333333	5	3	6	1
Common bottlenose dolphin (Northern South Carolina Estuarine System)	Delphinid	Exposure Factor	Dissolved oxygen (Standard anomaly)	4	3	0	0	0	15
Common bottlenose dolphin (Northern South Carolina Estuarine System)	Delphinid	Exposure Factor	Dissolved oxygen (Variance ratio)	1	3	15	0	0	0
Common bottlenose dolphin (Northern South Carolina Estuarine System)	Delphinid	Sensitivity Attribute	Generation Time	3	2	0	0	15	0
Common bottlenose dolphin (Northern South Carolina Estuarine System)	Delphinid	Sensitivity Attribute	Habitat Specificity	3.666666667	2	0	0	5	10
Common bottlenose dolphin (Northern South Carolina Estuarine System)	Delphinid	Sensitivity Attribute	Home Range	3.333333333	2.666666667	0	0	10	5
Common bottlenose dolphin (Northern South Carolina Estuarine System)	Delphinid	Sensitivity Attribute	Lifetime Reproductive Potential	1.466666667	2	8	7	0	0
Common bottlenose dolphin (Northern South Carolina Estuarine System)	Delphinid	Sensitivity Attribute	Migration	3.933333333	2.666666667	0	0	1	14
Common bottlenose dolphin (Northern South Carolina Estuarine System)	Delphinid	Exposure Factor	Ocean pH (Standard anomaly)	4	2.666666667	0	0	0	15
Common bottlenose dolphin (Northern South Carolina Estuarine System)	Delphinid	Exposure Factor	Ocean pH (Variance ratio)	1	2.666666667	15	0	0	0
Common bottlenose dolphin (Northern South Carolina Estuarine System)	Delphinid	Exposure Factor	Precipitation (Standard anomaly)	1	3	15	0	0	0
Common bottlenose dolphin (Northern South Carolina Estuarine System)	Delphinid	Exposure Factor	Precipitation (Variance ratio)	2	3	0	15	0	0
Common bottlenose dolphin (Northern South Carolina Estuarine System)	Delphinid	Sensitivity Attribute	Prey/Diet Specificity	2.066666667	2	1	12	2	0
Common bottlenose dolphin (Northern South Carolina Estuarine System)	Delphinid	Sensitivity Attribute	Reproductive Plasticity	1.666666667	2	5	10	0	0
Common bottlenose dolphin (Northern South Carolina Estuarine System)	Delphinid	Exposure Factor	Sea ice coverage (Standard anomaly)	1	3	15	0	0	0
Common bottlenose dolphin (Northern South Carolina Estuarine System)	Delphinid	Exposure Factor	Sea ice coverage (Variance ratio)	1	3	15	0	0	0
Common bottlenose dolphin (Northern South Carolina Estuarine System)	Delphinid	Exposure Factor	Sea level rise	4	3	0	0	0	15
Common bottlenose dolphin (Northern South Carolina Estuarine System)	Delphinid	Exposure Factor	Sea Surface Salinity (Standard anomaly)	3.733333333	3	1	0	1	13
Common bottlenose dolphin (Northern South Carolina Estuarine System)	Delphinid	Exposure Factor	Sea Surface Salinity (Variance ratio)	1	3	15	0	0	0
Common bottlenose dolphin (Northern South Carolina Estuarine System)	Delphinid	Exposure Factor	Sea Surface Temperature (Standard anomaly)	4	3	0	0	0	15
Common bottlenose dolphin (Northern South Carolina Estuarine System)	Delphinid	Exposure Factor	Sea Surface Temperature (Variance ratio)	1	3	15	0	0	0
Common bottlenose dolphin (Northern South Carolina Estuarine System)	Delphinid	Sensitivity Attribute	Site Fidelity	4	2.666666667	0	0	0	15
Common bottlenose dolphin (Northern South Carolina Estuarine System)	Delphinid	Sensitivity Attribute	Species Abundance	3	2.666666667	0	0	15	0
Common bottlenose dolphin (Northern South Carolina Estuarine System)	Delphinid	Sensitivity Attribute	Species Abundance Trend	2.2	1.333333333	2	9	3	1
Common bottlenose dolphin (Puerto Rico and US Virgin Islands)	Delphinid	Exposure Factor	Air Temperature (Standard anomaly)	3.65	2.25	1	1	2	16
Common bottlenose dolphin (Puerto Rico and US Virgin Islands)	Delphinid	Exposure Factor	Air Temperature (Variance ratio)	1.4	2.25	16	1	2	1
Common bottlenose dolphin (Puerto Rico and US Virgin Islands)	Delphinid	Exposure Factor	Circulation	2.45	1.5	2	7	11	0
Common bottlenose dolphin (Puerto Rico and US Virgin Islands)	Delphinid	Sensitivity Attribute	Cumulative Stressors	2.3	2	3	9	7	1
Common bottlenose dolphin (Puerto Rico and US Virgin Islands)	Delphinid	Exposure Factor	Dissolved oxygen (Standard anomaly)	3.65	2.25	1	1	2	16
Common bottlenose dolphin (Puerto Rico and US Virgin Islands)	Delphinid	Exposure Factor	Dissolved oxygen (Variance ratio)	1.4	2.25	16	1	2	1
Common bottlenose dolphin (Puerto Rico and US Virgin Islands)	Delphinid	Sensitivity Attribute	Generation Time	2.9	2	0	2	18	0
Common bottlenose dolphin (Puerto Rico and US Virgin Islands)	Delphinid	Sensitivity Attribute	Habitat Specificity	2.45	1.75	5	5	6	4
Common bottlenose dolphin (Puerto Rico and US Virgin Islands)	Delphinid	Sensitivity Attribute	Home Range	2.7	1.75	0	6	14	0
Common bottlenose dolphin (Puerto Rico and US Virgin Islands)	Delphinid	Sensitivity Attribute	Lifetime Reproductive Potential	1.6	2	13	2	5	0
Common bottlenose dolphin (Puerto Rico and US Virgin Islands)	Delphinid	Sensitivity Attribute	Migration	3.55	1.25	0	2	5	13
Common bottlenose dolphin (Puerto Rico and US Virgin Islands)	Delphinid	Exposure Factor	Ocean pH (Standard anomaly)	3.85	2.25	0	0	3	17
Common bottlenose dolphin (Puerto Rico and US Virgin Islands)	Delphinid	Exposure Factor	Ocean pH (Variance ratio)	1.6	2.25	15	0	3	2
Common bottlenose dolphin (Puerto Rico and US Virgin Islands)	Delphinid	Exposure Factor	Precipitation (Standard anomaly)	1.6	2.25	15	0	3	2
Common bottlenose dolphin (Puerto Rico and US Virgin Islands)	Delphinid	Exposure Factor	Precipitation (Variance ratio)	1.65	2.25	14	1	3	2
Common bottlenose dolphin (Puerto Rico and US Virgin Islands)	Delphinid	Sensitivity Attribute	Prey/Diet Specificity	2.3	2	3	9	7	1
Common bottlenose dolphin (Puerto Rico and US Virgin Islands)	Delphinid	Sensitivity Attribute	Reproductive Plasticity	1.75	1.5	10	5	5	0
Common bottlenose dolphin (Puerto Rico and US Virgin Islands)	Delphinid	Exposure Factor	Sea ice coverage (Standard anomaly)	1	1.75	20	0	0	0
Common bottlenose dolphin (Puerto Rico and US Virgin Islands)	Delphinid	Exposure Factor	Sea ice coverage (Variance ratio)	1	1.75	20	0	0	0
Common bottlenose dolphin (Puerto Rico and US Virgin Islands)	Delphinid	Exposure Factor	Sea level rise	2.2	1.75	2	12	6	0
Common bottlenose dolphin (Puerto Rico and US Virgin Islands)	Delphinid	Exposure Factor	Sea Surface Salinity (Standard anomaly)	2.65	2.25	0	11	5	4
Common bottlenose dolphin (Puerto Rico and US Virgin Islands)	Delphinid	Exposure Factor	Sea Surface Salinity (Variance ratio)	1.45	2.25	15	2	2	1
Common bottlenose dolphin (Puerto Rico and US Virgin Islands)	Delphinid	Exposure Factor	Sea Surface Temperature (Standard anomaly)	3.75	2.25	0	0	5	15
Common bottlenose dolphin (Puerto Rico and US Virgin Islands)	Delphinid	Exposure Factor	Sea Surface Temperature (Variance ratio)	1.5	2.25	15	0	5	0
Common bottlenose dolphin (Puerto Rico and US Virgin Islands)	Delphinid	Sensitivity Attribute	Site Fidelity	2.5	1.5	2	8	8	2
Common bottlenose dolphin (Puerto Rico and US Virgin Islands)	Delphinid	Sensitivity Attribute	Species Abundance	2.65	1	2	4	13	1
Common bottlenose dolphin (Puerto Rico and US Virgin Islands)	Delphinid	Sensitivity Attribute	Species Abundance Trend	2.3	0.75	4	8	6	2
Common bottlenose dolphin (Southern Georgia Estuarine System)	Delphinid	Exposure Factor	Air Temperature (Standard anomaly)	4	3	0	0	0	15
Common bottlenose dolphin (Southern Georgia Estuarine System)	Delphinid	Exposure Factor	Air Temperature (Variance ratio)	1	3	15	0	0	0
Common bottlenose dolphin (Southern Georgia Estuarine System)	Delphinid	Exposure Factor	Circulation	3.933333333	2	0	0	1	14
Common bottlenose dolphin (Southern Georgia Estuarine System)	Delphinid	Sensitivity Attribute	Cumulative Stressors	2.733333333	2.333333333	0	7	5	3
Common bottlenose dolphin (Southern Georgia Estuarine System)	Delphinid	Exposure Factor	Dissolved oxygen (Standard anomaly)	4	3	0	0	0	15
Common bottlenose dolphin (Southern Georgia Estuarine System)	Delphinid	Exposure Factor	Dissolved oxygen (Variance ratio)	1.133333333	3	13	2	0	0
Common bottlenose dolphin (Southern Georgia Estuarine System)	Delphinid	Sensitivity Attribute	Generation Time	2.933333333	2	0	1	14	0
Common bottlenose dolphin (Southern Georgia Estuarine System)	Delphinid	Sensitivity Attribute	Habitat Specificity	3.4	2	0	1	7	7
Common bottlenose dolphin (Southern Georgia Estuarine System)	Delphinid	Sensitivity Attribute	Home Range	3.466666667	2.333333333	0	0	8	7
Common bottlenose dolphin (Southern Georgia Estuarine System)	Delphinid	Sensitivity Attribute	Lifetime Reproductive Potential	1.266666667	2	11	4	0	0
Common bottlenose dolphin (Southern Georgia Estuarine System)	Delphinid	Sensitivity Attribute	Migration	4	2.333333333	0	0	0	15
Common bottlenose dolphin (Southern Georgia Estuarine System)	Delphinid	Exposure Factor	Ocean pH (Standard anomaly)	4	3	0	0	0	15
Common bottlenose dolphin (Southern Georgia Estuarine System)	Delphinid	Exposure Factor	Ocean pH (Variance ratio)	1.133333333	3	13	2	0	0
Common bottlenose dolphin (Southern Georgia Estuarine System)	Delphinid	Exposure Factor	Precipitation (Standard anomaly)	1	3	15	0	0	0
Common bottlenose dolphin (Southern Georgia Estuarine System)	Delphinid	Exposure Factor	Precipitation (Variance ratio)	1.666666667	3	5	10	0	0
Common bottlenose dolphin (Southern Georgia Estuarine System)	Delphinid	Sensitivity Attribute	Prey/Diet Specificity	1.933333333	2	2	12	1	0
Common bottlenose dolphin (Southern Georgia Estuarine System)	Delphinid	Sensitivity Attribute	Reproductive Plasticity	1.133333333	2.333333333	13	2	0	0
Common bottlenose dolphin (Southern Georgia Estuarine System)	Delphinid	Exposure Factor	Sea ice coverage (Standard anomaly)	1	3	15	0	0	0
Common bottlenose dolphin (Southern Georgia Estuarine System)	Delphinid	Exposure Factor	Sea ice coverage (Variance ratio)	1	3	15	0	0	0
Common bottlenose dolphin (Southern Georgia Estuarine System)	Delphinid	Exposure Factor	Sea level rise	4	3	0	0	0	15
Common bottlenose dolphin (Southern Georgia Estuarine System)	Delphinid	Exposure Factor	Sea Surface Salinity (Standard anomaly)	1.8	3	4	10	1	0
Common bottlenose dolphin (Southern Georgia Estuarine System)	Delphinid	Exposure Factor	Sea Surface Salinity (Variance ratio)	1	3	15	0	0	0
Common bottlenose dolphin (Southern Georgia Estuarine System)	Delphinid	Exposure Factor	Sea Surface Temperature (Standard anomaly)	4	3	0	0	0	15
Common bottlenose dolphin (Southern Georgia Estuarine System)	Delphinid	Exposure Factor	Sea Surface Temperature (Variance ratio)	1	3	15	0	0	0
Common bottlenose dolphin (Southern Georgia Estuarine System)	Delphinid	Sensitivity Attribute	Site Fidelity	4	2.666666667	0	0	0	15
Common bottlenose dolphin (Southern Georgia Estuarine System)	Delphinid	Sensitivity Attribute	Species Abundance	3	2.666666667	0	0	15	0
Common bottlenose dolphin (Southern Georgia Estuarine System)	Delphinid	Sensitivity Attribute	Species Abundance Trend	2.333333333	1.333333333	3	6	4	2
Common bottlenose dolphin (Southern North Carolina Estuarine System)	Delphinid	Exposure Factor	Air Temperature (Standard anomaly)	4	2.666666667	0	0	0	15
Common bottlenose dolphin (Southern North Carolina Estuarine System)	Delphinid	Exposure Factor	Air Temperature (Variance ratio)	1	2.666666667	15	0	0	0
Common bottlenose dolphin (Southern North Carolina Estuarine System)	Delphinid	Exposure Factor	Circulation	3.866666667	2.333333333	0	0	2	13
Common bottlenose dolphin (Southern North Carolina Estuarine System)	Delphinid	Sensitivity Attribute	Cumulative Stressors	2.866666667	3	0	7	3	5
Common bottlenose dolphin (Southern North Carolina Estuarine System)	Delphinid	Exposure Factor	Dissolved oxygen (Standard anomaly)	4	2.666666667	0	0	0	15
Common bottlenose dolphin (Southern North Carolina Estuarine System)	Delphinid	Exposure Factor	Dissolved oxygen (Variance ratio)	1	2.666666667	15	0	0	0
Common bottlenose dolphin (Southern North Carolina Estuarine System)	Delphinid	Sensitivity Attribute	Generation Time	2.6	2.333333333	0	6	9	0
Common bottlenose dolphin (Southern North Carolina Estuarine System)	Delphinid	Sensitivity Attribute	Habitat Specificity	3.6	2	0	0	6	9
Common bottlenose dolphin (Southern North Carolina Estuarine System)	Delphinid	Sensitivity Attribute	Home Range	3.4	2.666666667	0	0	9	6
Common bottlenose dolphin (Southern North Carolina Estuarine System)	Delphinid	Sensitivity Attribute	Lifetime Reproductive Potential	1.266666667	2.333333333	11	4	0	0
Common bottlenose dolphin (Southern North Carolina Estuarine System)	Delphinid	Sensitivity Attribute	Migration	3.933333333	2.666666667	0	0	1	14
Common bottlenose dolphin (Southern North Carolina Estuarine System)	Delphinid	Exposure Factor	Ocean pH (Standard anomaly)	4	2.666666667	0	0	0	15
Common bottlenose dolphin (Southern North Carolina Estuarine System)	Delphinid	Exposure Factor	Ocean pH (Variance ratio)	1	2.666666667	15	0	0	0
Common bottlenose dolphin (Southern North Carolina Estuarine System)	Delphinid	Exposure Factor	Precipitation (Standard anomaly)	1	2.666666667	15	0	0	0
Common bottlenose dolphin (Southern North Carolina Estuarine System)	Delphinid	Exposure Factor	Precipitation (Variance ratio)	2	2.666666667	0	15	0	0
Common bottlenose dolphin (Southern North Carolina Estuarine System)	Delphinid	Sensitivity Attribute	Prey/Diet Specificity	2.066666667	2.333333333	1	12	2	0
Common bottlenose dolphin (Southern North Carolina Estuarine System)	Delphinid	Sensitivity Attribute	Reproductive Plasticity	1.466666667	2.333333333	8	7	0	0
Common bottlenose dolphin (Southern North Carolina Estuarine System)	Delphinid	Exposure Factor	Sea ice coverage (Standard anomaly)	1	2.666666667	15	0	0	0
Common bottlenose dolphin (Southern North Carolina Estuarine System)	Delphinid	Exposure Factor	Sea ice coverage (Variance ratio)	1	2.666666667	15	0	0	0
Common bottlenose dolphin (Southern North Carolina Estuarine System)	Delphinid	Exposure Factor	Sea level rise	4	2.666666667	0	0	0	15
Common bottlenose dolphin (Southern North Carolina Estuarine System)	Delphinid	Exposure Factor	Sea Surface Salinity (Standard anomaly)	3.933333333	2.666666667	0	0	1	14
Common bottlenose dolphin (Southern North Carolina Estuarine System)	Delphinid	Exposure Factor	Sea Surface Salinity (Variance ratio)	1.466666667	2.666666667	8	7	0	0
Common bottlenose dolphin (Southern North Carolina Estuarine System)	Delphinid	Exposure Factor	Sea Surface Temperature (Standard anomaly)	4	2.666666667	0	0	0	15
Common bottlenose dolphin (Southern North Carolina Estuarine System)	Delphinid	Exposure Factor	Sea Surface Temperature (Variance ratio)	1	2.666666667	15	0	0	0
Common bottlenose dolphin (Southern North Carolina Estuarine System)	Delphinid	Sensitivity Attribute	Site Fidelity	4	2.333333333	0	0	0	15
Common bottlenose dolphin (Southern North Carolina Estuarine System)	Delphinid	Sensitivity Attribute	Species Abundance	3	2.666666667	0	0	15	0
Common bottlenose dolphin (Southern North Carolina Estuarine System)	Delphinid	Sensitivity Attribute	Species Abundance Trend	2.2	2.333333333	2	9	3	1
Common bottlenose dolphin (Western North Atlantic, offshore)	Delphinid	Exposure Factor	Air Temperature (Standard anomaly)	3	2.333333333	5	0	0	10
Common bottlenose dolphin (Western North Atlantic, offshore)	Delphinid	Exposure Factor	Air Temperature (Variance ratio)	1	2.333333333	15	0	0	0
Common bottlenose dolphin (Western North Atlantic, offshore)	Delphinid	Exposure Factor	Circulation	1.266666667	2.666666667	11	4	0	0
Common bottlenose dolphin (Western North Atlantic, offshore)	Delphinid	Sensitivity Attribute	Cumulative Stressors	1.6	2.666666667	7	7	1	0
Common bottlenose dolphin (Western North Atlantic, offshore)	Delphinid	Exposure Factor	Dissolved oxygen (Standard anomaly)	3	3	5	0	0	10
Common bottlenose dolphin (Western North Atlantic, offshore)	Delphinid	Exposure Factor	Dissolved oxygen (Variance ratio)	1.133333333	3	13	2	0	0
Common bottlenose dolphin (Western North Atlantic, offshore)	Delphinid	Sensitivity Attribute	Generation Time	2.533333333	1.666666667	0	7	8	0
Common bottlenose dolphin (Western North Atlantic, offshore)	Delphinid	Sensitivity Attribute	Habitat Specificity	1.8	3	8	2	5	0
Common bottlenose dolphin (Western North Atlantic, offshore)	Delphinid	Sensitivity Attribute	Home Range	2.133333333	2.666666667	3	9	1	2
Common bottlenose dolphin (Western North Atlantic, offshore)	Delphinid	Sensitivity Attribute	Lifetime Reproductive Potential	1.4	2.333333333	9	6	0	0
Common bottlenose dolphin (Western North Atlantic, offshore)	Delphinid	Sensitivity Attribute	Migration	1.666666667	2.666666667	10	2	1	2
Common bottlenose dolphin (Western North Atlantic, offshore)	Delphinid	Exposure Factor	Ocean pH (Standard anomaly)	3.333333333	3	0	5	0	10
Common bottlenose dolphin (Western North Atlantic, offshore)	Delphinid	Exposure Factor	Ocean pH (Variance ratio)	1.066666667	3	14	1	0	0
Common bottlenose dolphin (Western North Atlantic, offshore)	Delphinid	Exposure Factor	Precipitation (Standard anomaly)	1	3	15	0	0	0
Common bottlenose dolphin (Western North Atlantic, offshore)	Delphinid	Exposure Factor	Precipitation (Variance ratio)	1.2	3	12	3	0	0
Common bottlenose dolphin (Western North Atlantic, offshore)	Delphinid	Sensitivity Attribute	Prey/Diet Specificity	1.933333333	2.666666667	1	14	0	0
Common bottlenose dolphin (Western North Atlantic, offshore)	Delphinid	Sensitivity Attribute	Reproductive Plasticity	1.4	2.333333333	9	6	0	0
Common bottlenose dolphin (Western North Atlantic, offshore)	Delphinid	Exposure Factor	Sea ice coverage (Standard anomaly)	1.066666667	3	14	1	0	0
Common bottlenose dolphin (Western North Atlantic, offshore)	Delphinid	Exposure Factor	Sea ice coverage (Variance ratio)	1	3	15	0	0	0
Common bottlenose dolphin (Western North Atlantic, offshore)	Delphinid	Exposure Factor	Sea level rise	1.133333333	3	13	2	0	0
Common bottlenose dolphin (Western North Atlantic, offshore)	Delphinid	Exposure Factor	Sea Surface Salinity (Standard anomaly)	2.266666667	3	7	2	1	5
Common bottlenose dolphin (Western North Atlantic, offshore)	Delphinid	Exposure Factor	Sea Surface Salinity (Variance ratio)	1.733333333	3	9	2	3	1
Common bottlenose dolphin (Western North Atlantic, offshore)	Delphinid	Exposure Factor	Sea Surface Temperature (Standard anomaly)	3.8	3	0	1	1	13
Common bottlenose dolphin (Western North Atlantic, offshore)	Delphinid	Exposure Factor	Sea Surface Temperature (Variance ratio)	1.266666667	3	11	4	0	0
Common bottlenose dolphin (Western North Atlantic, offshore)	Delphinid	Sensitivity Attribute	Site Fidelity	1	2.666666667	15	0	0	0
Common bottlenose dolphin (Western North Atlantic, offshore)	Delphinid	Sensitivity Attribute	Species Abundance	1.333333333	2.666666667	10	5	0	0
Common bottlenose dolphin (Western North Atlantic, offshore)	Delphinid	Sensitivity Attribute	Species Abundance Trend	1.866666667	1.333333333	6	6	2	1
Cuvier's beaked whale (Gulf of Mexico)	Ziphiid	Exposure Factor	Air Temperature (Standard anomaly)	4	2.666666667	0	0	0	15
Cuvier's beaked whale (Gulf of Mexico)	Ziphiid	Exposure Factor	Air Temperature (Variance ratio)	2	2.666666667	10	0	0	5
Cuvier's beaked whale (Gulf of Mexico)	Ziphiid	Exposure Factor	Circulation	2.666666667	2	1	6	5	3
Cuvier's beaked whale (Gulf of Mexico)	Ziphiid	Sensitivity Attribute	Cumulative Stressors	2.933333333	2	0	3	10	2
Cuvier's beaked whale (Gulf of Mexico)	Ziphiid	Exposure Factor	Dissolved oxygen (Standard anomaly)	3.6	2.666666667	0	2	2	11
Cuvier's beaked whale (Gulf of Mexico)	Ziphiid	Exposure Factor	Dissolved oxygen (Variance ratio)	1.6	2.666666667	10	2	2	1
Cuvier's beaked whale (Gulf of Mexico)	Ziphiid	Sensitivity Attribute	Generation Time	2.733333333	1.333333333	1	6	4	4
Cuvier's beaked whale (Gulf of Mexico)	Ziphiid	Sensitivity Attribute	Habitat Specificity	2.4	2.333333333	4	3	6	2
Cuvier's beaked whale (Gulf of Mexico)	Ziphiid	Sensitivity Attribute	Home Range	2.666666667	1.666666667	1	5	7	2
Cuvier's beaked whale (Gulf of Mexico)	Ziphiid	Sensitivity Attribute	Lifetime Reproductive Potential	3.2	1.333333333	1	2	5	7
Cuvier's beaked whale (Gulf of Mexico)	Ziphiid	Sensitivity Attribute	Migration	3.133333333	1.666666667	0	3	7	5
Cuvier's beaked whale (Gulf of Mexico)	Ziphiid	Exposure Factor	Ocean pH (Standard anomaly)	3.6	2.666666667	0	2	2	11
Cuvier's beaked whale (Gulf of Mexico)	Ziphiid	Exposure Factor	Ocean pH (Variance ratio)	1.6	2.666666667	10	2	2	1
Cuvier's beaked whale (Gulf of Mexico)	Ziphiid	Exposure Factor	Precipitation (Standard anomaly)	2	2.666666667	10	0	0	5
Cuvier's beaked whale (Gulf of Mexico)	Ziphiid	Exposure Factor	Precipitation (Variance ratio)	1	2.333333333	15	0	0	0
Cuvier's beaked whale (Gulf of Mexico)	Ziphiid	Sensitivity Attribute	Prey/Diet Specificity	2.6	2	0	6	9	0
Cuvier's beaked whale (Gulf of Mexico)	Ziphiid	Sensitivity Attribute	Reproductive Plasticity	2	1	5	5	5	0
Cuvier's beaked whale (Gulf of Mexico)	Ziphiid	Exposure Factor	Sea ice coverage (Standard anomaly)	1	3	15	0	0	0
Cuvier's beaked whale (Gulf of Mexico)	Ziphiid	Exposure Factor	Sea ice coverage (Variance ratio)	1	3	15	0	0	0
Cuvier's beaked whale (Gulf of Mexico)	Ziphiid	Exposure Factor	Sea level rise	1	3	15	0	0	0
Cuvier's beaked whale (Gulf of Mexico)	Ziphiid	Exposure Factor	Sea Surface Salinity (Standard anomaly)	2.933333333	2.333333333	1	4	5	5
Cuvier's beaked whale (Gulf of Mexico)	Ziphiid	Exposure Factor	Sea Surface Salinity (Variance ratio)	1.733333333	2.333333333	7	5	3	0
Cuvier's beaked whale (Gulf of Mexico)	Ziphiid	Exposure Factor	Sea Surface Temperature (Standard anomaly)	3.466666667	2.666666667	0	3	2	10
Cuvier's beaked whale (Gulf of Mexico)	Ziphiid	Exposure Factor	Sea Surface Temperature (Variance ratio)	1.466666667	2.666666667	10	3	2	0
Cuvier's beaked whale (Gulf of Mexico)	Ziphiid	Sensitivity Attribute	Site Fidelity	2.733333333	1.333333333	1	4	8	2
Cuvier's beaked whale (Gulf of Mexico)	Ziphiid	Sensitivity Attribute	Species Abundance	2.866666667	1.666666667	1	3	8	3
Cuvier's beaked whale (Gulf of Mexico)	Ziphiid	Sensitivity Attribute	Species Abundance Trend	2.666666667	0.6666666667	1	5	7	2
Cuvier's beaked whale (Puerto Rico and US Virgin Islands)	Ziphiid	Exposure Factor	Air Temperature (Standard anomaly)	3.45	2	1	4	0	15
Cuvier's beaked whale (Puerto Rico and US Virgin Islands)	Ziphiid	Exposure Factor	Air Temperature (Variance ratio)	1.2	2	16	4	0	0
Cuvier's beaked whale (Puerto Rico and US Virgin Islands)	Ziphiid	Exposure Factor	Circulation	2.1	1.25	5	9	5	1
Cuvier's beaked whale (Puerto Rico and US Virgin Islands)	Ziphiid	Sensitivity Attribute	Cumulative Stressors	2.35	1.75	3	9	6	2
Cuvier's beaked whale (Puerto Rico and US Virgin Islands)	Ziphiid	Exposure Factor	Dissolved oxygen (Standard anomaly)	3.6	2	0	3	2	15
Cuvier's beaked whale (Puerto Rico and US Virgin Islands)	Ziphiid	Exposure Factor	Dissolved oxygen (Variance ratio)	1.35	2	15	3	2	0
Cuvier's beaked whale (Puerto Rico and US Virgin Islands)	Ziphiid	Sensitivity Attribute	Generation Time	2.35	1.75	2	10	7	1
Cuvier's beaked whale (Puerto Rico and US Virgin Islands)	Ziphiid	Sensitivity Attribute	Habitat Specificity	1.9	2.25	9	5	5	1
Cuvier's beaked whale (Puerto Rico and US Virgin Islands)	Ziphiid	Sensitivity Attribute	Home Range	2.35	1.75	5	6	6	3
Cuvier's beaked whale (Puerto Rico and US Virgin Islands)	Ziphiid	Sensitivity Attribute	Lifetime Reproductive Potential	2.25	1.5	5	7	6	2
Cuvier's beaked whale (Puerto Rico and US Virgin Islands)	Ziphiid	Sensitivity Attribute	Migration	3.5	1.25	1	1	5	13
Cuvier's beaked whale (Puerto Rico and US Virgin Islands)	Ziphiid	Exposure Factor	Ocean pH (Standard anomaly)	3.6	2	0	3	2	15
Cuvier's beaked whale (Puerto Rico and US Virgin Islands)	Ziphiid	Exposure Factor	Ocean pH (Variance ratio)	1.35	2	15	3	2	0
Cuvier's beaked whale (Puerto Rico and US Virgin Islands)	Ziphiid	Exposure Factor	Precipitation (Standard anomaly)	1.4	2	16	1	2	1
Cuvier's beaked whale (Puerto Rico and US Virgin Islands)	Ziphiid	Exposure Factor	Precipitation (Variance ratio)	1.5	2	14	3	2	1
Cuvier's beaked whale (Puerto Rico and US Virgin Islands)	Ziphiid	Sensitivity Attribute	Prey/Diet Specificity	2.55	1.75	3	5	10	2
Cuvier's beaked whale (Puerto Rico and US Virgin Islands)	Ziphiid	Sensitivity Attribute	Reproductive Plasticity	1.9	0.75	9	6	3	2
Cuvier's beaked whale (Puerto Rico and US Virgin Islands)	Ziphiid	Exposure Factor	Sea ice coverage (Standard anomaly)	1.4	2	16	1	2	1
Cuvier's beaked whale (Puerto Rico and US Virgin Islands)	Ziphiid	Exposure Factor	Sea ice coverage (Variance ratio)	1.4	2	16	1	2	1
Cuvier's beaked whale (Puerto Rico and US Virgin Islands)	Ziphiid	Exposure Factor	Sea level rise	1.4	2	16	1	2	1
Cuvier's beaked whale (Puerto Rico and US Virgin Islands)	Ziphiid	Exposure Factor	Sea Surface Salinity (Standard anomaly)	2.4	2	0	14	4	2
Cuvier's beaked whale (Puerto Rico and US Virgin Islands)	Ziphiid	Exposure Factor	Sea Surface Salinity (Variance ratio)	1.45	2	15	3	0	2
Cuvier's beaked whale (Puerto Rico and US Virgin Islands)	Ziphiid	Exposure Factor	Sea Surface Temperature (Standard anomaly)	3.65	2	1	1	2	16
Cuvier's beaked whale (Puerto Rico and US Virgin Islands)	Ziphiid	Exposure Factor	Sea Surface Temperature (Variance ratio)	1.4	2	16	1	2	1
Cuvier's beaked whale (Puerto Rico and US Virgin Islands)	Ziphiid	Sensitivity Attribute	Site Fidelity	2.35	1.75	4	7	7	2
Cuvier's beaked whale (Puerto Rico and US Virgin Islands)	Ziphiid	Sensitivity Attribute	Species Abundance	2.65	1	4	4	7	5
Cuvier's beaked whale (Puerto Rico and US Virgin Islands)	Ziphiid	Sensitivity Attribute	Species Abundance Trend	2.45	0.5	3	7	8	2
Cuvier's beaked whale (Western North Atlantic)	Ziphiid	Exposure Factor	Air Temperature (Standard anomaly)	3.4	2	4	1	1	19
Cuvier's beaked whale (Western North Atlantic)	Ziphiid	Exposure Factor	Air Temperature (Variance ratio)	1.04	2	24	1	0	0
Cuvier's beaked whale (Western North Atlantic)	Ziphiid	Exposure Factor	Circulation	2.2	1.6	8	9	3	5
Cuvier's beaked whale (Western North Atlantic)	Ziphiid	Sensitivity Attribute	Cumulative Stressors	2.44	1.6	3	10	10	2
Cuvier's beaked whale (Western North Atlantic)	Ziphiid	Exposure Factor	Dissolved oxygen (Standard anomaly)	3.4	2.2	5	0	0	20
Cuvier's beaked whale (Western North Atlantic)	Ziphiid	Exposure Factor	Dissolved oxygen (Variance ratio)	1.2	2	20	5	0	0
Cuvier's beaked whale (Western North Atlantic)	Ziphiid	Sensitivity Attribute	Generation Time	2.32	0.8	4	12	6	3
Cuvier's beaked whale (Western North Atlantic)	Ziphiid	Sensitivity Attribute	Habitat Specificity	2.16	1.4	9	7	5	4
Cuvier's beaked whale (Western North Atlantic)	Ziphiid	Sensitivity Attribute	Home Range	2.32	1.2	6	9	6	4
Cuvier's beaked whale (Western North Atlantic)	Ziphiid	Sensitivity Attribute	Lifetime Reproductive Potential	2.24	0.4	7	9	5	4
Cuvier's beaked whale (Western North Atlantic)	Ziphiid	Sensitivity Attribute	Migration	2.84	1.4	5	4	6	10
Cuvier's beaked whale (Western North Atlantic)	Ziphiid	Exposure Factor	Ocean pH (Standard anomaly)	3.6	2	1	3	1	20
Cuvier's beaked whale (Western North Atlantic)	Ziphiid	Exposure Factor	Ocean pH (Variance ratio)	1.4	1.8	16	8	1	0
Cuvier's beaked whale (Western North Atlantic)	Ziphiid	Exposure Factor	Precipitation (Standard anomaly)	1.6	2.2	19	1	1	4
Cuvier's beaked whale (Western North Atlantic)	Ziphiid	Exposure Factor	Precipitation (Variance ratio)	1.48	1.8	13	12	0	0
Cuvier's beaked whale (Western North Atlantic)	Ziphiid	Sensitivity Attribute	Prey/Diet Specificity	2.28	1.4	4	10	11	0
Cuvier's beaked whale (Western North Atlantic)	Ziphiid	Sensitivity Attribute	Reproductive Plasticity	1.96	0.4	11	7	4	3
Cuvier's beaked whale (Western North Atlantic)	Ziphiid	Exposure Factor	Sea ice coverage (Standard anomaly)	1.12	2.2	22	3	0	0
Cuvier's beaked whale (Western North Atlantic)	Ziphiid	Exposure Factor	Sea ice coverage (Variance ratio)	1.04	2.2	24	1	0	0
Cuvier's beaked whale (Western North Atlantic)	Ziphiid	Exposure Factor	Sea level rise	1.52	2.2	19	2	1	3
Cuvier's beaked whale (Western North Atlantic)	Ziphiid	Exposure Factor	Sea Surface Salinity (Standard anomaly)	2.92	1.8	4	6	3	12
Cuvier's beaked whale (Western North Atlantic)	Ziphiid	Exposure Factor	Sea Surface Salinity (Variance ratio)	2.04	1.8	9	9	4	3
Cuvier's beaked whale (Western North Atlantic)	Ziphiid	Exposure Factor	Sea Surface Temperature (Standard anomaly)	3.52	2.2	0	3	6	16
Cuvier's beaked whale (Western North Atlantic)	Ziphiid	Exposure Factor	Sea Surface Temperature (Variance ratio)	1.36	2.4	19	3	3	0
Cuvier's beaked whale (Western North Atlantic)	Ziphiid	Sensitivity Attribute	Site Fidelity	2.76	1	3	6	10	6
Cuvier's beaked whale (Western North Atlantic)	Ziphiid	Sensitivity Attribute	Species Abundance	2.12	1.8	3	16	6	0
Cuvier's beaked whale (Western North Atlantic)	Ziphiid	Sensitivity Attribute	Species Abundance Trend	2.52	0.6	4	8	9	4
False killer whale (Gulf of Mexico)	Delphinid	Exposure Factor	Air Temperature (Standard anomaly)	4	2.666666667	0	0	0	15
False killer whale (Gulf of Mexico)	Delphinid	Exposure Factor	Air Temperature (Variance ratio)	1	2.666666667	15	0	0	0
False killer whale (Gulf of Mexico)	Delphinid	Exposure Factor	Circulation	1.533333333	2	8	6	1	0
False killer whale (Gulf of Mexico)	Delphinid	Sensitivity Attribute	Cumulative Stressors	2.266666667	1.333333333	1	9	5	0
False killer whale (Gulf of Mexico)	Delphinid	Exposure Factor	Dissolved oxygen (Standard anomaly)	4	2.666666667	0	0	0	15
False killer whale (Gulf of Mexico)	Delphinid	Exposure Factor	Dissolved oxygen (Variance ratio)	1	2.666666667	15	0	0	0
False killer whale (Gulf of Mexico)	Delphinid	Sensitivity Attribute	Generation Time	2.6	0.6666666667	0	7	7	1
False killer whale (Gulf of Mexico)	Delphinid	Sensitivity Attribute	Habitat Specificity	1.6	1.333333333	6	9	0	0
False killer whale (Gulf of Mexico)	Delphinid	Sensitivity Attribute	Home Range	1.733333333	1.333333333	5	9	1	0
False killer whale (Gulf of Mexico)	Delphinid	Sensitivity Attribute	Lifetime Reproductive Potential	2.066666667	0.6666666667	5	5	4	1
False killer whale (Gulf of Mexico)	Delphinid	Sensitivity Attribute	Migration	2.8	1.333333333	3	2	5	5
False killer whale (Gulf of Mexico)	Delphinid	Exposure Factor	Ocean pH (Standard anomaly)	4	2.666666667	0	0	0	15
False killer whale (Gulf of Mexico)	Delphinid	Exposure Factor	Ocean pH (Variance ratio)	1	2.666666667	15	0	0	0
False killer whale (Gulf of Mexico)	Delphinid	Exposure Factor	Precipitation (Standard anomaly)	1	2.666666667	15	0	0	0
False killer whale (Gulf of Mexico)	Delphinid	Exposure Factor	Precipitation (Variance ratio)	1	2.666666667	15	0	0	0
False killer whale (Gulf of Mexico)	Delphinid	Sensitivity Attribute	Prey/Diet Specificity	2.2	1.666666667	4	5	5	1
False killer whale (Gulf of Mexico)	Delphinid	Sensitivity Attribute	Reproductive Plasticity	1.333333333	0.6666666667	11	3	1	0
False killer whale (Gulf of Mexico)	Delphinid	Exposure Factor	Sea ice coverage (Standard anomaly)	1	3	10	0	0	0
False killer whale (Gulf of Mexico)	Delphinid	Exposure Factor	Sea ice coverage (Variance ratio)	1	3	10	0	0	0
False killer whale (Gulf of Mexico)	Delphinid	Exposure Factor	Sea level rise	2	2.666666667	10	0	0	5
False killer whale (Gulf of Mexico)	Delphinid	Exposure Factor	Sea Surface Salinity (Standard anomaly)	2.2	2.666666667	3	8	2	2
False killer whale (Gulf of Mexico)	Delphinid	Exposure Factor	Sea Surface Salinity (Variance ratio)	1.266666667	2.666666667	11	4	0	0
False killer whale (Gulf of Mexico)	Delphinid	Exposure Factor	Sea Surface Temperature (Standard anomaly)	4	2.666666667	0	0	0	15
False killer whale (Gulf of Mexico)	Delphinid	Exposure Factor	Sea Surface Temperature (Variance ratio)	1	2.666666667	15	0	0	0
False killer whale (Gulf of Mexico)	Delphinid	Sensitivity Attribute	Site Fidelity	1.533333333	1.333333333	8	6	1	0
False killer whale (Gulf of Mexico)	Delphinid	Sensitivity Attribute	Species Abundance	2.666666667	1.666666667	0	6	8	1
False killer whale (Gulf of Mexico)	Delphinid	Sensitivity Attribute	Species Abundance Trend	2.333333333	1	1	9	4	1
False killer whale (Western North Atlantic)	Delphinid	Exposure Factor	Air Temperature (Standard anomaly)	4	2	0	0	0	10
False killer whale (Western North Atlantic)	Delphinid	Exposure Factor	Air Temperature (Variance ratio)	1	2.5	10	0	0	0
False killer whale (Western North Atlantic)	Delphinid	Exposure Factor	Circulation	1.4	1.5	6	4	0	0
False killer whale (Western North Atlantic)	Delphinid	Sensitivity Attribute	Cumulative Stressors	1.666666667	0.6666666667	8	4	3	0
False killer whale (Western North Atlantic)	Delphinid	Exposure Factor	Dissolved oxygen (Standard anomaly)	4	2.5	0	0	0	10
False killer whale (Western North Atlantic)	Delphinid	Exposure Factor	Dissolved oxygen (Variance ratio)	1.2	2	8	2	0	0
False killer whale (Western North Atlantic)	Delphinid	Sensitivity Attribute	Generation Time	2.866666667	0.6666666667	0	4	9	2
False killer whale (Western North Atlantic)	Delphinid	Sensitivity Attribute	Habitat Specificity	1.8	1.333333333	3	12	0	0
False killer whale (Western North Atlantic)	Delphinid	Sensitivity Attribute	Home Range	1.466666667	1	9	5	1	0
False killer whale (Western North Atlantic)	Delphinid	Sensitivity Attribute	Lifetime Reproductive Potential	2.133333333	0.6666666667	4	6	4	1
False killer whale (Western North Atlantic)	Delphinid	Sensitivity Attribute	Migration	2.4	0.3333333333	6	1	4	4
False killer whale (Western North Atlantic)	Delphinid	Exposure Factor	Ocean pH (Standard anomaly)	4	2.5	0	0	0	10
False killer whale (Western North Atlantic)	Delphinid	Exposure Factor	Ocean pH (Variance ratio)	1.2	2	8	2	0	0
False killer whale (Western North Atlantic)	Delphinid	Exposure Factor	Precipitation (Standard anomaly)	1	2	10	0	0	0
False killer whale (Western North Atlantic)	Delphinid	Exposure Factor	Precipitation (Variance ratio)	1.3	2	7	3	0	0
False killer whale (Western North Atlantic)	Delphinid	Sensitivity Attribute	Prey/Diet Specificity	2.2	2	3	7	4	1
False killer whale (Western North Atlantic)	Delphinid	Sensitivity Attribute	Reproductive Plasticity	1.266666667	0.3333333333	12	2	1	0
False killer whale (Western North Atlantic)	Delphinid	Exposure Factor	Sea ice coverage (Standard anomaly)	1	2	10	0	0	0
False killer whale (Western North Atlantic)	Delphinid	Exposure Factor	Sea ice coverage (Variance ratio)	1.1	2	9	1	0	0
False killer whale (Western North Atlantic)	Delphinid	Exposure Factor	Sea level rise	2.5	2	4	1	1	4
False killer whale (Western North Atlantic)	Delphinid	Exposure Factor	Sea Surface Salinity (Standard anomaly)	3.3	2	1	1	2	6
False killer whale (Western North Atlantic)	Delphinid	Exposure Factor	Sea Surface Salinity (Variance ratio)	1.7	2	6	2	1	1
False killer whale (Western North Atlantic)	Delphinid	Exposure Factor	Sea Surface Temperature (Standard anomaly)	3.9	2	0	0	1	9
False killer whale (Western North Atlantic)	Delphinid	Exposure Factor	Sea Surface Temperature (Variance ratio)	1	2	10	0	0	0
False killer whale (Western North Atlantic)	Delphinid	Sensitivity Attribute	Site Fidelity	1.533333333	1	8	6	1	0
False killer whale (Western North Atlantic)	Delphinid	Sensitivity Attribute	Species Abundance	2.466666667	1.333333333	2	5	7	1
False killer whale (Western North Atlantic)	Delphinid	Sensitivity Attribute	Species Abundance Trend	2.133333333	0.3333333333	2	10	2	1
Fin whale (Western North Atlantic)	Mysticete	Exposure Factor	Air Temperature (Standard anomaly)	3.75	2.875	0	0	5	15
Fin whale (Western North Atlantic)	Mysticete	Exposure Factor	Air Temperature (Variance ratio)	1	2.875	20	0	0	0
Fin whale (Western North Atlantic)	Mysticete	Exposure Factor	Circulation	2.666666667	2.5	2	5	4	4
Fin whale (Western North Atlantic)	Mysticete	Sensitivity Attribute	Cumulative Stressors	2.2	2.666666667	0	12	3	0
Fin whale (Western North Atlantic)	Mysticete	Exposure Factor	Dissolved oxygen (Standard anomaly)	4	2.875	0	0	0	20
Fin whale (Western North Atlantic)	Mysticete	Exposure Factor	Dissolved oxygen (Variance ratio)	1.2	2.875	16	4	0	0
Fin whale (Western North Atlantic)	Mysticete	Sensitivity Attribute	Generation Time	3.066666667	1.666666667	0	0	14	1
Fin whale (Western North Atlantic)	Mysticete	Sensitivity Attribute	Habitat Specificity	1.466666667	2.5	8	7	0	0
Fin whale (Western North Atlantic)	Mysticete	Sensitivity Attribute	Home Range	1.666666667	2.166666667	7	6	2	0
Fin whale (Western North Atlantic)	Mysticete	Sensitivity Attribute	Lifetime Reproductive Potential	1.133333333	2	13	2	0	0
Fin whale (Western North Atlantic)	Mysticete	Sensitivity Attribute	Migration	1.266666667	2.333333333	12	2	1	0
Fin whale (Western North Atlantic)	Mysticete	Exposure Factor	Ocean pH (Standard anomaly)	4	2.875	0	0	0	20
Fin whale (Western North Atlantic)	Mysticete	Exposure Factor	Ocean pH (Variance ratio)	1.2	2.875	16	4	0	0
Fin whale (Western North Atlantic)	Mysticete	Exposure Factor	Precipitation (Standard anomaly)	1.2	2.875	16	4	0	0
Fin whale (Western North Atlantic)	Mysticete	Exposure Factor	Precipitation (Variance ratio)	1.6	2.875	8	12	0	0
Fin whale (Western North Atlantic)	Mysticete	Sensitivity Attribute	Prey/Diet Specificity	1.65	2.75	9	9	2	0
Fin whale (Western North Atlantic)	Mysticete	Sensitivity Attribute	Reproductive Plasticity	2.933333333	1.333333333	1	1	11	2
Fin whale (Western North Atlantic)	Mysticete	Exposure Factor	Sea ice coverage (Standard anomaly)	1.55	2.875	9	11	0	0
Fin whale (Western North Atlantic)	Mysticete	Exposure Factor	Sea ice coverage (Variance ratio)	1	2.5	20	0	0	0
Fin whale (Western North Atlantic)	Mysticete	Exposure Factor	Sea level rise	1.75	2.875	11	6	0	3
Fin whale (Western North Atlantic)	Mysticete	Exposure Factor	Sea Surface Salinity (Standard anomaly)	2.1	2.875	7	5	7	1
Fin whale (Western North Atlantic)	Mysticete	Exposure Factor	Sea Surface Salinity (Variance ratio)	1.55	2.875	12	6	1	1
Fin whale (Western North Atlantic)	Mysticete	Exposure Factor	Sea Surface Temperature (Standard anomaly)	3.35	2.875	0	3	7	10
Fin whale (Western North Atlantic)	Mysticete	Exposure Factor	Sea Surface Temperature (Variance ratio)	1	2.875	20	0	0	0
Fin whale (Western North Atlantic)	Mysticete	Sensitivity Attribute	Site Fidelity	2.8	2	0	5	8	2
Fin whale (Western North Atlantic)	Mysticete	Sensitivity Attribute	Species Abundance	2	2.5	0	15	0	0
Fin whale (Western North Atlantic)	Mysticete	Sensitivity Attribute	Species Abundance Trend	1.8	1.333333333	4	10	1	0
Fraser's dolphin (Gulf of Mexico)	Delphinid	Exposure Factor	Air Temperature (Standard anomaly)	3.866666667	3	0	0	2	13
Fraser's dolphin (Gulf of Mexico)	Delphinid	Exposure Factor	Air Temperature (Variance ratio)	2.066666667	3	9	1	0	5
Fraser's dolphin (Gulf of Mexico)	Delphinid	Exposure Factor	Circulation	2.066666667	2.333333333	3	9	2	1
Fraser's dolphin (Gulf of Mexico)	Delphinid	Sensitivity Attribute	Cumulative Stressors	2	1.666666667	1	13	1	0
Fraser's dolphin (Gulf of Mexico)	Delphinid	Exposure Factor	Dissolved oxygen (Standard anomaly)	3.4	3	0	3	3	9
Fraser's dolphin (Gulf of Mexico)	Delphinid	Exposure Factor	Dissolved oxygen (Variance ratio)	1.533333333	3	9	4	2	0
Fraser's dolphin (Gulf of Mexico)	Delphinid	Sensitivity Attribute	Generation Time	2.2	2.333333333	2	8	5	0
Fraser's dolphin (Gulf of Mexico)	Delphinid	Sensitivity Attribute	Habitat Specificity	1.6	2	6	9	0	0
Fraser's dolphin (Gulf of Mexico)	Delphinid	Sensitivity Attribute	Home Range	1.666666667	1.333333333	6	8	1	0
Fraser's dolphin (Gulf of Mexico)	Delphinid	Sensitivity Attribute	Lifetime Reproductive Potential	2.133333333	2.333333333	3	7	5	0
Fraser's dolphin (Gulf of Mexico)	Delphinid	Sensitivity Attribute	Migration	2.8	1.333333333	1	4	7	3
Fraser's dolphin (Gulf of Mexico)	Delphinid	Exposure Factor	Ocean pH (Standard anomaly)	3.4	3	0	3	3	9
Fraser's dolphin (Gulf of Mexico)	Delphinid	Exposure Factor	Ocean pH (Variance ratio)	1.533333333	3	9	4	2	0
Fraser's dolphin (Gulf of Mexico)	Delphinid	Exposure Factor	Precipitation (Standard anomaly)	1.066666667	3	14	1	0	0
Fraser's dolphin (Gulf of Mexico)	Delphinid	Exposure Factor	Precipitation (Variance ratio)	1.066666667	3	14	1	0	0
Fraser's dolphin (Gulf of Mexico)	Delphinid	Sensitivity Attribute	Prey/Diet Specificity	1.666666667	2	6	8	1	0
Fraser's dolphin (Gulf of Mexico)	Delphinid	Sensitivity Attribute	Reproductive Plasticity	1.666666667	1.666666667	7	6	2	0
Fraser's dolphin (Gulf of Mexico)	Delphinid	Exposure Factor	Sea ice coverage (Standard anomaly)	1	3	15	0	0	0
Fraser's dolphin (Gulf of Mexico)	Delphinid	Exposure Factor	Sea ice coverage (Variance ratio)	1	3	15	0	0	0
Fraser's dolphin (Gulf of Mexico)	Delphinid	Exposure Factor	Sea level rise	1.066666667	2	14	1	0	0
Fraser's dolphin (Gulf of Mexico)	Delphinid	Exposure Factor	Sea Surface Salinity (Standard anomaly)	2.8	2.666666667	1	5	5	4
Fraser's dolphin (Gulf of Mexico)	Delphinid	Exposure Factor	Sea Surface Salinity (Variance ratio)	1.8	3	6	6	3	0
Fraser's dolphin (Gulf of Mexico)	Delphinid	Exposure Factor	Sea Surface Temperature (Standard anomaly)	3.4	3	0	3	3	9
Fraser's dolphin (Gulf of Mexico)	Delphinid	Exposure Factor	Sea Surface Temperature (Variance ratio)	1.533333333	3	9	4	2	0
Fraser's dolphin (Gulf of Mexico)	Delphinid	Sensitivity Attribute	Site Fidelity	1.666666667	1.333333333	6	8	1	0
Fraser's dolphin (Gulf of Mexico)	Delphinid	Sensitivity Attribute	Species Abundance	3.266666667	2.666666667	0	2	7	6
Fraser's dolphin (Gulf of Mexico)	Delphinid	Sensitivity Attribute	Species Abundance Trend	3	1.333333333	0	5	5	5
Fraser's dolphin (Western North Atlantic)	Delphinid	Exposure Factor	Air Temperature (Standard anomaly)	2.5	1.5	5	0	0	5
Fraser's dolphin (Western North Atlantic)	Delphinid	Exposure Factor	Air Temperature (Variance ratio)	1	1.5	10	0	0	0
Fraser's dolphin (Western North Atlantic)	Delphinid	Exposure Factor	Circulation	1.4	1.5	7	2	1	0
Fraser's dolphin (Western North Atlantic)	Delphinid	Sensitivity Attribute	Cumulative Stressors	2.466666667	0	6	2	1	6
Fraser's dolphin (Western North Atlantic)	Delphinid	Exposure Factor	Dissolved oxygen (Standard anomaly)	1	1.5	10	0	0	0
Fraser's dolphin (Western North Atlantic)	Delphinid	Exposure Factor	Dissolved oxygen (Variance ratio)	1.1	1.5	9	1	0	0
Fraser's dolphin (Western North Atlantic)	Delphinid	Sensitivity Attribute	Generation Time	2.066666667	1	6	4	3	2
Fraser's dolphin (Western North Atlantic)	Delphinid	Sensitivity Attribute	Habitat Specificity	2	2.333333333	4	8	2	1
Fraser's dolphin (Western North Atlantic)	Delphinid	Sensitivity Attribute	Home Range	1.666666667	1	9	3	2	1
Fraser's dolphin (Western North Atlantic)	Delphinid	Sensitivity Attribute	Lifetime Reproductive Potential	1.666666667	1	9	3	2	1
Fraser's dolphin (Western North Atlantic)	Delphinid	Sensitivity Attribute	Migration	2	0	8	2	2	3
Fraser's dolphin (Western North Atlantic)	Delphinid	Exposure Factor	Ocean pH (Standard anomaly)	2.5	1.5	5	0	0	5
Fraser's dolphin (Western North Atlantic)	Delphinid	Exposure Factor	Ocean pH (Variance ratio)	1.1	1.5	9	1	0	0
Fraser's dolphin (Western North Atlantic)	Delphinid	Exposure Factor	Precipitation (Standard anomaly)	1	1.5	10	0	0	0
Fraser's dolphin (Western North Atlantic)	Delphinid	Exposure Factor	Precipitation (Variance ratio)	1.2	1.5	8	2	0	0
Fraser's dolphin (Western North Atlantic)	Delphinid	Sensitivity Attribute	Prey/Diet Specificity	1.8	2.666666667	4	10	1	0
Fraser's dolphin (Western North Atlantic)	Delphinid	Sensitivity Attribute	Reproductive Plasticity	1.533333333	0.3333333333	10	3	1	1
Fraser's dolphin (Western North Atlantic)	Delphinid	Exposure Factor	Sea ice coverage (Standard anomaly)	1	2.5	10	0	0	0
Fraser's dolphin (Western North Atlantic)	Delphinid	Exposure Factor	Sea ice coverage (Variance ratio)	1	2.5	10	0	0	0
Fraser's dolphin (Western North Atlantic)	Delphinid	Exposure Factor	Sea level rise	1.2	2.5	8	2	0	0
Fraser's dolphin (Western North Atlantic)	Delphinid	Exposure Factor	Sea Surface Salinity (Standard anomaly)	2	1.5	5	2	1	2
Fraser's dolphin (Western North Atlantic)	Delphinid	Exposure Factor	Sea Surface Salinity (Variance ratio)	1.1	1.5	9	1	0	0
Fraser's dolphin (Western North Atlantic)	Delphinid	Exposure Factor	Sea Surface Temperature (Standard anomaly)	2.9	2.5	0	5	1	4
Fraser's dolphin (Western North Atlantic)	Delphinid	Exposure Factor	Sea Surface Temperature (Variance ratio)	1.1	2.5	9	1	0	0
Fraser's dolphin (Western North Atlantic)	Delphinid	Sensitivity Attribute	Site Fidelity	1.533333333	1	10	3	1	1
Fraser's dolphin (Western North Atlantic)	Delphinid	Sensitivity Attribute	Species Abundance	1.666666667	1	8	5	1	1
Fraser's dolphin (Western North Atlantic)	Delphinid	Sensitivity Attribute	Species Abundance Trend	1.933333333	0	6	5	3	1
Gervais beaked whale (Western North Atlantic)	Ziphiid	Exposure Factor	Air Temperature (Standard anomaly)	3.25	1.75	4	1	1	14
Gervais beaked whale (Western North Atlantic)	Ziphiid	Exposure Factor	Air Temperature (Variance ratio)	1.05	1.75	19	1	0	0
Gervais beaked whale (Western North Atlantic)	Ziphiid	Exposure Factor	Circulation	2	1.5	8	7	2	3
Gervais beaked whale (Western North Atlantic)	Ziphiid	Sensitivity Attribute	Cumulative Stressors	2.45	1.5	2	8	9	1
Gervais beaked whale (Western North Atlantic)	Ziphiid	Exposure Factor	Dissolved oxygen (Standard anomaly)	3.25	2	5	0	0	15
Gervais beaked whale (Western North Atlantic)	Ziphiid	Exposure Factor	Dissolved oxygen (Variance ratio)	1.1	1.75	18	2	0	0
Gervais beaked whale (Western North Atlantic)	Ziphiid	Sensitivity Attribute	Generation Time	2.3	0.75	4	9	4	3
Gervais beaked whale (Western North Atlantic)	Ziphiid	Sensitivity Attribute	Habitat Specificity	2	1.5	9	5	3	3
Gervais beaked whale (Western North Atlantic)	Ziphiid	Sensitivity Attribute	Home Range	2.55	1	3	7	6	4
Gervais beaked whale (Western North Atlantic)	Ziphiid	Sensitivity Attribute	Lifetime Reproductive Potential	2.7	0.25	3	6	5	6
Gervais beaked whale (Western North Atlantic)	Ziphiid	Sensitivity Attribute	Migration	3.05	1	3	3	4	10
Gervais beaked whale (Western North Atlantic)	Ziphiid	Exposure Factor	Ocean pH (Standard anomaly)	3.5	1.75	1	3	1	15
Gervais beaked whale (Western North Atlantic)	Ziphiid	Exposure Factor	Ocean pH (Variance ratio)	1.4	1.5	13	6	1	0
Gervais beaked whale (Western North Atlantic)	Ziphiid	Exposure Factor	Precipitation (Standard anomaly)	1.15	2	17	3	0	0
Gervais beaked whale (Western North Atlantic)	Ziphiid	Exposure Factor	Precipitation (Variance ratio)	1.35	1.5	13	7	0	0
Gervais beaked whale (Western North Atlantic)	Ziphiid	Sensitivity Attribute	Prey/Diet Specificity	2.35	1	3	7	10	0
Gervais beaked whale (Western North Atlantic)	Ziphiid	Sensitivity Attribute	Reproductive Plasticity	1.85	0.5	10	5	3	2
Gervais beaked whale (Western North Atlantic)	Ziphiid	Exposure Factor	Sea ice coverage (Standard anomaly)	1.05	2	19	1	0	0
Gervais beaked whale (Western North Atlantic)	Ziphiid	Exposure Factor	Sea ice coverage (Variance ratio)	1.05	2	19	1	0	0
Gervais beaked whale (Western North Atlantic)	Ziphiid	Exposure Factor	Sea level rise	1.65	2.25	13	2	4	1
Gervais beaked whale (Western North Atlantic)	Ziphiid	Exposure Factor	Sea Surface Salinity (Standard anomaly)	3.2	1.5	2	3	4	11
Gervais beaked whale (Western North Atlantic)	Ziphiid	Exposure Factor	Sea Surface Salinity (Variance ratio)	1.65	1.5	11	6	2	1
Gervais beaked whale (Western North Atlantic)	Ziphiid	Exposure Factor	Sea Surface Temperature (Standard anomaly)	3.6	2	0	2	4	14
Gervais beaked whale (Western North Atlantic)	Ziphiid	Exposure Factor	Sea Surface Temperature (Variance ratio)	1.4	2.25	15	2	3	0
Gervais beaked whale (Western North Atlantic)	Ziphiid	Sensitivity Attribute	Site Fidelity	2.9	1	3	3	7	7
Gervais beaked whale (Western North Atlantic)	Ziphiid	Sensitivity Attribute	Species Abundance	2.4	1	2	9	8	1
Gervais beaked whale (Western North Atlantic)	Ziphiid	Sensitivity Attribute	Species Abundance Trend	2.5	0	3	7	7	3
Gray seal (Western North Atlantic)	Pinniped	Exposure Factor	Air Temperature (Standard anomaly)	3.05	3	4	2	3	11
Gray seal (Western North Atlantic)	Pinniped	Exposure Factor	Air Temperature (Variance ratio)	1.55	3	14	2	3	1
Gray seal (Western North Atlantic)	Pinniped	Exposure Factor	Circulation	2.25	2.5	6	5	7	2
Gray seal (Western North Atlantic)	Pinniped	Sensitivity Attribute	Cumulative Stressors	2.55	2.5	3	4	12	1
Gray seal (Western North Atlantic)	Pinniped	Exposure Factor	Dissolved oxygen (Standard anomaly)	3.25	2.5	4	1	1	14
Gray seal (Western North Atlantic)	Pinniped	Exposure Factor	Dissolved oxygen (Variance ratio)	1.2	2.25	16	4	0	0
Gray seal (Western North Atlantic)	Pinniped	Sensitivity Attribute	Generation Time	1.05	3	19	1	0	0
Gray seal (Western North Atlantic)	Pinniped	Sensitivity Attribute	Habitat Specificity	2.75	3	6	3	1	10
Gray seal (Western North Atlantic)	Pinniped	Sensitivity Attribute	Home Range	2	3	5	10	5	0
Gray seal (Western North Atlantic)	Pinniped	Sensitivity Attribute	Lifetime Reproductive Potential	1.3	3	14	6	0	0
Gray seal (Western North Atlantic)	Pinniped	Sensitivity Attribute	Migration	2.55	3	8	0	5	7
Gray seal (Western North Atlantic)	Pinniped	Exposure Factor	Ocean pH (Standard anomaly)	2.05	2	10	4	1	5
Gray seal (Western North Atlantic)	Pinniped	Exposure Factor	Ocean pH (Variance ratio)	1.5	2	12	6	2	0
Gray seal (Western North Atlantic)	Pinniped	Exposure Factor	Precipitation (Standard anomaly)	1.15	2.75	17	3	0	0
Gray seal (Western North Atlantic)	Pinniped	Exposure Factor	Precipitation (Variance ratio)	1.55	2.75	9	11	0	0
Gray seal (Western North Atlantic)	Pinniped	Sensitivity Attribute	Prey/Diet Specificity	1.65	2.75	11	5	4	0
Gray seal (Western North Atlantic)	Pinniped	Sensitivity Attribute	Reproductive Plasticity	1.9	3	8	6	6	0
Gray seal (Western North Atlantic)	Pinniped	Exposure Factor	Sea ice coverage (Standard anomaly)	1.5	2.75	13	5	1	1
Gray seal (Western North Atlantic)	Pinniped	Exposure Factor	Sea ice coverage (Variance ratio)	1.75	2.75	12	4	1	3
Gray seal (Western North Atlantic)	Pinniped	Exposure Factor	Sea level rise	3.05	2.5	5	0	4	11
Gray seal (Western North Atlantic)	Pinniped	Exposure Factor	Sea Surface Salinity (Standard anomaly)	1.35	2.75	14	5	1	0
Gray seal (Western North Atlantic)	Pinniped	Exposure Factor	Sea Surface Salinity (Variance ratio)	1.65	2.75	11	6	2	1
Gray seal (Western North Atlantic)	Pinniped	Exposure Factor	Sea Surface Temperature (Standard anomaly)	2.75	3	5	4	2	9
Gray seal (Western North Atlantic)	Pinniped	Exposure Factor	Sea Surface Temperature (Variance ratio)	1.35	3	15	3	2	0
Gray seal (Western North Atlantic)	Pinniped	Sensitivity Attribute	Site Fidelity	2.85	3	4	2	7	7
Gray seal (Western North Atlantic)	Pinniped	Sensitivity Attribute	Species Abundance	1	3	20	0	0	0
Gray seal (Western North Atlantic)	Pinniped	Sensitivity Attribute	Species Abundance Trend	1.3	2.25	17	1	1	1
Harbor porpoise (Gulf of Maine/Bay of Fundy)	Delphinid	Exposure Factor	Air Temperature (Standard anomaly)	2.56	2	9	4	1	11
Harbor porpoise (Gulf of Maine/Bay of Fundy)	Delphinid	Exposure Factor	Air Temperature (Variance ratio)	1.36	2	19	4	1	1
Harbor porpoise (Gulf of Maine/Bay of Fundy)	Delphinid	Exposure Factor	Circulation	2.16	2.4	8	8	6	3
Harbor porpoise (Gulf of Maine/Bay of Fundy)	Delphinid	Sensitivity Attribute	Cumulative Stressors	2.24	2.2	5	10	9	1
Harbor porpoise (Gulf of Maine/Bay of Fundy)	Delphinid	Exposure Factor	Dissolved oxygen (Standard anomaly)	2.96	2	6	3	2	14
Harbor porpoise (Gulf of Maine/Bay of Fundy)	Delphinid	Exposure Factor	Dissolved oxygen (Variance ratio)	1.88	1.8	15	3	2	5
Harbor porpoise (Gulf of Maine/Bay of Fundy)	Delphinid	Sensitivity Attribute	Generation Time	1.36	2.4	17	7	1	0
Harbor porpoise (Gulf of Maine/Bay of Fundy)	Delphinid	Sensitivity Attribute	Habitat Specificity	2.2	2.8	9	6	6	4
Harbor porpoise (Gulf of Maine/Bay of Fundy)	Delphinid	Sensitivity Attribute	Home Range	1.84	2.6	7	15	3	0
Harbor porpoise (Gulf of Maine/Bay of Fundy)	Delphinid	Sensitivity Attribute	Lifetime Reproductive Potential	1.48	3	14	10	1	0
Harbor porpoise (Gulf of Maine/Bay of Fundy)	Delphinid	Sensitivity Attribute	Migration	2.08	2.8	9	6	9	1
Harbor porpoise (Gulf of Maine/Bay of Fundy)	Delphinid	Exposure Factor	Ocean pH (Standard anomaly)	2.68	2	5	8	2	10
Harbor porpoise (Gulf of Maine/Bay of Fundy)	Delphinid	Exposure Factor	Ocean pH (Variance ratio)	1.56	2	13	10	2	0
Harbor porpoise (Gulf of Maine/Bay of Fundy)	Delphinid	Exposure Factor	Precipitation (Standard anomaly)	1.28	2.4	18	7	0	0
Harbor porpoise (Gulf of Maine/Bay of Fundy)	Delphinid	Exposure Factor	Precipitation (Variance ratio)	1.48	2.4	13	12	0	0
Harbor porpoise (Gulf of Maine/Bay of Fundy)	Delphinid	Sensitivity Attribute	Prey/Diet Specificity	2.12	2.6	3	16	6	0
Harbor porpoise (Gulf of Maine/Bay of Fundy)	Delphinid	Sensitivity Attribute	Reproductive Plasticity	1.6	2.4	11	13	1	0
Harbor porpoise (Gulf of Maine/Bay of Fundy)	Delphinid	Exposure Factor	Sea ice coverage (Standard anomaly)	1.2	2.6	21	3	1	0
Harbor porpoise (Gulf of Maine/Bay of Fundy)	Delphinid	Exposure Factor	Sea ice coverage (Variance ratio)	1.08	2.6	23	2	0	0
Harbor porpoise (Gulf of Maine/Bay of Fundy)	Delphinid	Exposure Factor	Sea level rise	1.84	2.8	12	7	4	2
Harbor porpoise (Gulf of Maine/Bay of Fundy)	Delphinid	Exposure Factor	Sea Surface Salinity (Standard anomaly)	1.56	2.4	13	10	2	0
Harbor porpoise (Gulf of Maine/Bay of Fundy)	Delphinid	Exposure Factor	Sea Surface Salinity (Variance ratio)	2	2.4	7	12	5	1
Harbor porpoise (Gulf of Maine/Bay of Fundy)	Delphinid	Exposure Factor	Sea Surface Temperature (Standard anomaly)	3.12	2.8	5	1	5	14
Harbor porpoise (Gulf of Maine/Bay of Fundy)	Delphinid	Exposure Factor	Sea Surface Temperature (Variance ratio)	1.92	2.2	10	8	6	1
Harbor porpoise (Gulf of Maine/Bay of Fundy)	Delphinid	Sensitivity Attribute	Site Fidelity	2.32	2.4	9	4	7	5
Harbor porpoise (Gulf of Maine/Bay of Fundy)	Delphinid	Sensitivity Attribute	Species Abundance	1.36	3	19	3	3	0
Harbor porpoise (Gulf of Maine/Bay of Fundy)	Delphinid	Sensitivity Attribute	Species Abundance Trend	1.76	1	11	10	3	1
Harbor seal (Western North Atlantic)	Pinniped	Exposure Factor	Air Temperature (Standard anomaly)	2.85	3	5	2	4	9
Harbor seal (Western North Atlantic)	Pinniped	Exposure Factor	Air Temperature (Variance ratio)	1.5	2.75	15	1	3	1
Harbor seal (Western North Atlantic)	Pinniped	Exposure Factor	Circulation	2.3	2.25	6	3	10	1
Harbor seal (Western North Atlantic)	Pinniped	Sensitivity Attribute	Cumulative Stressors	2.6	2.5	3	4	11	2
Harbor seal (Western North Atlantic)	Pinniped	Exposure Factor	Dissolved oxygen (Standard anomaly)	3.25	2.25	4	1	1	14
Harbor seal (Western North Atlantic)	Pinniped	Exposure Factor	Dissolved oxygen (Variance ratio)	1.25	2.25	16	3	1	0
Harbor seal (Western North Atlantic)	Pinniped	Sensitivity Attribute	Generation Time	1.1	3	18	2	0	0
Harbor seal (Western North Atlantic)	Pinniped	Sensitivity Attribute	Habitat Specificity	2.85	3	3	6	2	9
Harbor seal (Western North Atlantic)	Pinniped	Sensitivity Attribute	Home Range	1.75	3	10	5	5	0
Harbor seal (Western North Atlantic)	Pinniped	Sensitivity Attribute	Lifetime Reproductive Potential	1.55	3	13	4	2	1
Harbor seal (Western North Atlantic)	Pinniped	Sensitivity Attribute	Migration	2.15	3	8	3	7	2
Harbor seal (Western North Atlantic)	Pinniped	Exposure Factor	Ocean pH (Standard anomaly)	2.8	2	5	4	1	10
Harbor seal (Western North Atlantic)	Pinniped	Exposure Factor	Ocean pH (Variance ratio)	1.45	2	12	7	1	0
Harbor seal (Western North Atlantic)	Pinniped	Exposure Factor	Precipitation (Standard anomaly)	1.25	2.25	15	5	0	0
Harbor seal (Western North Atlantic)	Pinniped	Exposure Factor	Precipitation (Variance ratio)	1.25	2.25	15	5	0	0
Harbor seal (Western North Atlantic)	Pinniped	Sensitivity Attribute	Prey/Diet Specificity	1.4	2.75	14	4	2	0
Harbor seal (Western North Atlantic)	Pinniped	Sensitivity Attribute	Reproductive Plasticity	1.9	3	7	8	5	0
Harbor seal (Western North Atlantic)	Pinniped	Exposure Factor	Sea ice coverage (Standard anomaly)	1.25	2.75	15	5	0	0
Harbor seal (Western North Atlantic)	Pinniped	Exposure Factor	Sea ice coverage (Variance ratio)	1.1	2.5	18	2	0	0
Harbor seal (Western North Atlantic)	Pinniped	Exposure Factor	Sea level rise	2.95	2.5	5	0	6	9
Harbor seal (Western North Atlantic)	Pinniped	Exposure Factor	Sea Surface Salinity (Standard anomaly)	1.35	2.5	15	3	2	0
Harbor seal (Western North Atlantic)	Pinniped	Exposure Factor	Sea Surface Salinity (Variance ratio)	1.55	2.75	12	6	1	1
Harbor seal (Western North Atlantic)	Pinniped	Exposure Factor	Sea Surface Temperature (Standard anomaly)	2.7	3	5	4	3	8
Harbor seal (Western North Atlantic)	Pinniped	Exposure Factor	Sea Surface Temperature (Variance ratio)	1.4	3	14	4	2	0
Harbor seal (Western North Atlantic)	Pinniped	Sensitivity Attribute	Site Fidelity	2.9	2.75	1	5	9	5
Harbor seal (Western North Atlantic)	Pinniped	Sensitivity Attribute	Species Abundance	1.1	3	18	2	0	0
Harbor seal (Western North Atlantic)	Pinniped	Sensitivity Attribute	Species Abundance Trend	2.15	1	4	10	5	1
Harp seal (Western North Atlantic)	Pinniped	Exposure Factor	Air Temperature (Standard anomaly)	3.36	2.8	0	4	8	13
Harp seal (Western North Atlantic)	Pinniped	Exposure Factor	Air Temperature (Variance ratio)	1.8	2.8	15	3	4	3
Harp seal (Western North Atlantic)	Pinniped	Exposure Factor	Circulation	2.72	2.2	2	7	12	4
Harp seal (Western North Atlantic)	Pinniped	Sensitivity Attribute	Cumulative Stressors	2.52	2.2	1	11	12	1
Harp seal (Western North Atlantic)	Pinniped	Exposure Factor	Dissolved oxygen (Standard anomaly)	3.36	2.4	5	0	1	19
Harp seal (Western North Atlantic)	Pinniped	Exposure Factor	Dissolved oxygen (Variance ratio)	1.04	2.4	24	1	0	0
Harp seal (Western North Atlantic)	Pinniped	Sensitivity Attribute	Generation Time	1.36	2.6	17	7	1	0
Harp seal (Western North Atlantic)	Pinniped	Sensitivity Attribute	Habitat Specificity	3.44	2.8	1	3	5	16
Harp seal (Western North Atlantic)	Pinniped	Sensitivity Attribute	Home Range	1.84	3	8	13	4	0
Harp seal (Western North Atlantic)	Pinniped	Sensitivity Attribute	Lifetime Reproductive Potential	1.4	2.8	15	10	0	0
Harp seal (Western North Atlantic)	Pinniped	Sensitivity Attribute	Migration	1.48	3	18	3	3	1
Harp seal (Western North Atlantic)	Pinniped	Exposure Factor	Ocean pH (Standard anomaly)	3.16	2.2	2	7	1	15
Harp seal (Western North Atlantic)	Pinniped	Exposure Factor	Ocean pH (Variance ratio)	1.44	2.2	16	7	2	0
Harp seal (Western North Atlantic)	Pinniped	Exposure Factor	Precipitation (Standard anomaly)	1.44	2.8	15	9	1	0
Harp seal (Western North Atlantic)	Pinniped	Exposure Factor	Precipitation (Variance ratio)	1.6	2.8	11	13	1	0
Harp seal (Western North Atlantic)	Pinniped	Sensitivity Attribute	Prey/Diet Specificity	1.48	2.6	15	8	2	0
Harp seal (Western North Atlantic)	Pinniped	Sensitivity Attribute	Reproductive Plasticity	2.8	2.8	1	9	9	6
Harp seal (Western North Atlantic)	Pinniped	Exposure Factor	Sea ice coverage (Standard anomaly)	2.68	2.8	0	14	5	6
Harp seal (Western North Atlantic)	Pinniped	Exposure Factor	Sea ice coverage (Variance ratio)	2	2.8	15	1	3	6
Harp seal (Western North Atlantic)	Pinniped	Exposure Factor	Sea level rise	2.88	2.4	6	2	6	11
Harp seal (Western North Atlantic)	Pinniped	Exposure Factor	Sea Surface Salinity (Standard anomaly)	2.4	2.6	7	6	7	5
Harp seal (Western North Atlantic)	Pinniped	Exposure Factor	Sea Surface Salinity (Variance ratio)	1.64	2.8	14	7	3	1
Harp seal (Western North Atlantic)	Pinniped	Exposure Factor	Sea Surface Temperature (Standard anomaly)	2.96	3	0	9	8	8
Harp seal (Western North Atlantic)	Pinniped	Exposure Factor	Sea Surface Temperature (Variance ratio)	1.96	2.8	10	7	7	1
Harp seal (Western North Atlantic)	Pinniped	Sensitivity Attribute	Site Fidelity	2.76	2.4	2	5	15	3
Harp seal (Western North Atlantic)	Pinniped	Sensitivity Attribute	Species Abundance	1	3	25	0	0	0
Harp seal (Western North Atlantic)	Pinniped	Sensitivity Attribute	Species Abundance Trend	1.48	2.2	16	7	1	1
Hooded seal (Western North Atlantic)	Pinniped	Exposure Factor	Air Temperature (Standard anomaly)	3.2	2.8	1	6	5	13
Hooded seal (Western North Atlantic)	Pinniped	Exposure Factor	Air Temperature (Variance ratio)	1.68	2.8	16	4	2	3
Hooded seal (Western North Atlantic)	Pinniped	Exposure Factor	Circulation	2.56	2.4	2	10	10	3
Hooded seal (Western North Atlantic)	Pinniped	Sensitivity Attribute	Cumulative Stressors	2.48	2.2	1	12	11	1
Hooded seal (Western North Atlantic)	Pinniped	Exposure Factor	Dissolved oxygen (Standard anomaly)	2.76	2.2	10	0	1	14
Hooded seal (Western North Atlantic)	Pinniped	Exposure Factor	Dissolved oxygen (Variance ratio)	1.12	2.2	22	3	0	0
Hooded seal (Western North Atlantic)	Pinniped	Sensitivity Attribute	Generation Time	1.28	2.2	19	5	1	0
Hooded seal (Western North Atlantic)	Pinniped	Sensitivity Attribute	Habitat Specificity	3.44	2.6	1	3	5	16
Hooded seal (Western North Atlantic)	Pinniped	Sensitivity Attribute	Home Range	1.76	2.6	10	11	4	0
Hooded seal (Western North Atlantic)	Pinniped	Sensitivity Attribute	Lifetime Reproductive Potential	1.32	2.4	17	8	0	0
Hooded seal (Western North Atlantic)	Pinniped	Sensitivity Attribute	Migration	1.12	2.4	22	3	0	0
Hooded seal (Western North Atlantic)	Pinniped	Exposure Factor	Ocean pH (Standard anomaly)	3.08	2.2	4	5	1	15
Hooded seal (Western North Atlantic)	Pinniped	Exposure Factor	Ocean pH (Variance ratio)	1.32	2	18	6	1	0
Hooded seal (Western North Atlantic)	Pinniped	Exposure Factor	Precipitation (Standard anomaly)	1.44	2.8	15	9	1	0
Hooded seal (Western North Atlantic)	Pinniped	Exposure Factor	Precipitation (Variance ratio)	1.56	2.8	12	12	1	0
Hooded seal (Western North Atlantic)	Pinniped	Sensitivity Attribute	Prey/Diet Specificity	1.6	1.4	14	7	4	0
Hooded seal (Western North Atlantic)	Pinniped	Sensitivity Attribute	Reproductive Plasticity	3	2.6	1	8	6	10
Hooded seal (Western North Atlantic)	Pinniped	Exposure Factor	Sea ice coverage (Standard anomaly)	2.4	3	4	12	4	5
Hooded seal (Western North Atlantic)	Pinniped	Exposure Factor	Sea ice coverage (Variance ratio)	2.04	2.8	14	2	3	6
Hooded seal (Western North Atlantic)	Pinniped	Exposure Factor	Sea level rise	2.44	2.4	11	1	4	9
Hooded seal (Western North Atlantic)	Pinniped	Exposure Factor	Sea Surface Salinity (Standard anomaly)	2.32	2.8	7	8	5	5
Hooded seal (Western North Atlantic)	Pinniped	Exposure Factor	Sea Surface Salinity (Variance ratio)	1.64	3	14	7	3	1
Hooded seal (Western North Atlantic)	Pinniped	Exposure Factor	Sea Surface Temperature (Standard anomaly)	2.68	3	2	10	7	6
Hooded seal (Western North Atlantic)	Pinniped	Exposure Factor	Sea Surface Temperature (Variance ratio)	1.8	3	10	10	5	0
Hooded seal (Western North Atlantic)	Pinniped	Sensitivity Attribute	Site Fidelity	2.68	1.8	5	4	10	6
Hooded seal (Western North Atlantic)	Pinniped	Sensitivity Attribute	Species Abundance	1.16	3	21	4	0	0
Hooded seal (Western North Atlantic)	Pinniped	Sensitivity Attribute	Species Abundance Trend	1.64	1.4	15	6	2	2
Humpback whale (Gulf of Maine)	Mysticete	Exposure Factor	Air Temperature (Standard anomaly)	3.4	3	5	0	0	20
Humpback whale (Gulf of Maine)	Mysticete	Exposure Factor	Air Temperature (Variance ratio)	1	3	25	0	0	0
Humpback whale (Gulf of Maine)	Mysticete	Exposure Factor	Circulation	2.15	3	8	5	3	4
Humpback whale (Gulf of Maine)	Mysticete	Sensitivity Attribute	Cumulative Stressors	3.05	3	0	5	9	6
Humpback whale (Gulf of Maine)	Mysticete	Exposure Factor	Dissolved oxygen (Standard anomaly)	3.52	2.6	2	3	0	20
Humpback whale (Gulf of Maine)	Mysticete	Exposure Factor	Dissolved oxygen (Variance ratio)	1.2	2.6	20	5	0	0
Humpback whale (Gulf of Maine)	Mysticete	Sensitivity Attribute	Generation Time	2.45	2.5	3	6	10	1
Humpback whale (Gulf of Maine)	Mysticete	Sensitivity Attribute	Habitat Specificity	2.25	3	8	4	3	5
Humpback whale (Gulf of Maine)	Mysticete	Sensitivity Attribute	Home Range	1.6	3	10	8	2	0
Humpback whale (Gulf of Maine)	Mysticete	Sensitivity Attribute	Lifetime Reproductive Potential	1.05	2.875	19	1	0	0
Humpback whale (Gulf of Maine)	Mysticete	Sensitivity Attribute	Migration	1.45	2.375	11	9	0	0
Humpback whale (Gulf of Maine)	Mysticete	Exposure Factor	Ocean pH (Standard anomaly)	3.4	3	5	0	0	20
Humpback whale (Gulf of Maine)	Mysticete	Exposure Factor	Ocean pH (Variance ratio)	1.16	3	21	4	0	0
Humpback whale (Gulf of Maine)	Mysticete	Exposure Factor	Precipitation (Standard anomaly)	1.16	2.6	21	4	0	0
Humpback whale (Gulf of Maine)	Mysticete	Exposure Factor	Precipitation (Variance ratio)	1.44	2.6	14	11	0	0
Humpback whale (Gulf of Maine)	Mysticete	Sensitivity Attribute	Prey/Diet Specificity	1.8	3	8	8	4	0
Humpback whale (Gulf of Maine)	Mysticete	Sensitivity Attribute	Reproductive Plasticity	3.24	3	0	6	7	12
Humpback whale (Gulf of Maine)	Mysticete	Exposure Factor	Sea ice coverage (Standard anomaly)	1.08	3	23	2	0	0
Humpback whale (Gulf of Maine)	Mysticete	Exposure Factor	Sea ice coverage (Variance ratio)	1	3	25	0	0	0
Humpback whale (Gulf of Maine)	Mysticete	Exposure Factor	Sea level rise	1.88	3	14	5	1	5
Humpback whale (Gulf of Maine)	Mysticete	Exposure Factor	Sea Surface Salinity (Standard anomaly)	1.92	3	11	7	5	2
Humpback whale (Gulf of Maine)	Mysticete	Exposure Factor	Sea Surface Salinity (Variance ratio)	1.68	3	10	14	0	1
Humpback whale (Gulf of Maine)	Mysticete	Exposure Factor	Sea Surface Temperature (Standard anomaly)	3.6	3	0	0	10	15
Humpback whale (Gulf of Maine)	Mysticete	Exposure Factor	Sea Surface Temperature (Variance ratio)	1.2	3	20	5	0	0
Humpback whale (Gulf of Maine)	Mysticete	Sensitivity Attribute	Site Fidelity	2.75	3	0	9	7	4
Humpback whale (Gulf of Maine)	Mysticete	Sensitivity Attribute	Species Abundance	2.2	2.875	3	10	7	0
Humpback whale (Gulf of Maine)	Mysticete	Sensitivity Attribute	Species Abundance Trend	1.15	2.75	17	3	0	0
Killer whale (Gulf of Mexico)	Delphinid	Exposure Factor	Air Temperature (Standard anomaly)	3.866666667	3	0	0	2	13
Killer whale (Gulf of Mexico)	Delphinid	Exposure Factor	Air Temperature (Variance ratio)	2.066666667	3	9	1	0	5
Killer whale (Gulf of Mexico)	Delphinid	Exposure Factor	Circulation	1.933333333	2.333333333	4	8	3	0
Killer whale (Gulf of Mexico)	Delphinid	Sensitivity Attribute	Cumulative Stressors	2.333333333	1.333333333	1	8	6	0
Killer whale (Gulf of Mexico)	Delphinid	Exposure Factor	Dissolved oxygen (Standard anomaly)	3.2	3	1	4	1	9
Killer whale (Gulf of Mexico)	Delphinid	Exposure Factor	Dissolved oxygen (Variance ratio)	1.333333333	3	10	5	0	0
Killer whale (Gulf of Mexico)	Delphinid	Sensitivity Attribute	Generation Time	3	2.333333333	0	1	13	1
Killer whale (Gulf of Mexico)	Delphinid	Sensitivity Attribute	Habitat Specificity	2.066666667	2.333333333	1	12	2	0
Killer whale (Gulf of Mexico)	Delphinid	Sensitivity Attribute	Home Range	1.333333333	2	10	5	0	0
Killer whale (Gulf of Mexico)	Delphinid	Sensitivity Attribute	Lifetime Reproductive Potential	2.466666667	2.333333333	1	8	4	2
Killer whale (Gulf of Mexico)	Delphinid	Sensitivity Attribute	Migration	2.6	1	4	1	7	3
Killer whale (Gulf of Mexico)	Delphinid	Exposure Factor	Ocean pH (Standard anomaly)	3.2	3	1	4	1	9
Killer whale (Gulf of Mexico)	Delphinid	Exposure Factor	Ocean pH (Variance ratio)	1.333333333	3	10	5	0	0
Killer whale (Gulf of Mexico)	Delphinid	Exposure Factor	Precipitation (Standard anomaly)	1.133333333	3	13	2	0	0
Killer whale (Gulf of Mexico)	Delphinid	Exposure Factor	Precipitation (Variance ratio)	1.133333333	3	13	2	0	0
Killer whale (Gulf of Mexico)	Delphinid	Sensitivity Attribute	Prey/Diet Specificity	2.133333333	2	4	7	2	2
Killer whale (Gulf of Mexico)	Delphinid	Sensitivity Attribute	Reproductive Plasticity	1.4	2	9	6	0	0
Killer whale (Gulf of Mexico)	Delphinid	Exposure Factor	Sea ice coverage (Standard anomaly)	1	3	15	0	0	0
Killer whale (Gulf of Mexico)	Delphinid	Exposure Factor	Sea ice coverage (Variance ratio)	1	3	15	0	0	0
Killer whale (Gulf of Mexico)	Delphinid	Exposure Factor	Sea level rise	1.066666667	2.333333333	14	1	0	0
Killer whale (Gulf of Mexico)	Delphinid	Exposure Factor	Sea Surface Salinity (Standard anomaly)	2.866666667	3	1	5	4	5
Killer whale (Gulf of Mexico)	Delphinid	Exposure Factor	Sea Surface Salinity (Variance ratio)	1.666666667	3	7	6	2	0
Killer whale (Gulf of Mexico)	Delphinid	Exposure Factor	Sea Surface Temperature (Standard anomaly)	3.4	3	0	3	3	9
Killer whale (Gulf of Mexico)	Delphinid	Exposure Factor	Sea Surface Temperature (Variance ratio)	1.533333333	3	9	4	2	0
Killer whale (Gulf of Mexico)	Delphinid	Sensitivity Attribute	Site Fidelity	1.333333333	1.333333333	10	5	0	0
Killer whale (Gulf of Mexico)	Delphinid	Sensitivity Attribute	Species Abundance	2.866666667	2.666666667	3	2	4	6
Killer whale (Gulf of Mexico)	Delphinid	Sensitivity Attribute	Species Abundance Trend	2.466666667	0.6666666667	1	7	6	1
Killer whale (Western North Atlantic)	Delphinid	Exposure Factor	Air Temperature (Standard anomaly)	3.52	2.4	0	3	6	16
Killer whale (Western North Atlantic)	Delphinid	Exposure Factor	Air Temperature (Variance ratio)	1	2.6	25	0	0	0
Killer whale (Western North Atlantic)	Delphinid	Exposure Factor	Circulation	2.52	1.6	2	12	7	4
Killer whale (Western North Atlantic)	Delphinid	Sensitivity Attribute	Cumulative Stressors	2.04	2	7	12	4	2
Killer whale (Western North Atlantic)	Delphinid	Exposure Factor	Dissolved oxygen (Standard anomaly)	4	2.6	0	0	0	25
Killer whale (Western North Atlantic)	Delphinid	Exposure Factor	Dissolved oxygen (Variance ratio)	1.28	2.4	19	5	1	0
Killer whale (Western North Atlantic)	Delphinid	Sensitivity Attribute	Generation Time	3	2	0	1	23	1
Killer whale (Western North Atlantic)	Delphinid	Sensitivity Attribute	Habitat Specificity	1.56	1.6	13	10	2	0
Killer whale (Western North Atlantic)	Delphinid	Sensitivity Attribute	Home Range	1.68	1.8	10	13	2	0
Killer whale (Western North Atlantic)	Delphinid	Sensitivity Attribute	Lifetime Reproductive Potential	2.08	2	3	18	3	1
Killer whale (Western North Atlantic)	Delphinid	Sensitivity Attribute	Migration	2.72	1.4	5	3	11	6
Killer whale (Western North Atlantic)	Delphinid	Exposure Factor	Ocean pH (Standard anomaly)	4	2.6	0	0	0	25
Killer whale (Western North Atlantic)	Delphinid	Exposure Factor	Ocean pH (Variance ratio)	1.24	2.4	19	6	0	0
Killer whale (Western North Atlantic)	Delphinid	Exposure Factor	Precipitation (Standard anomaly)	1.08	2.4	23	2	0	0
Killer whale (Western North Atlantic)	Delphinid	Exposure Factor	Precipitation (Variance ratio)	1.56	2.4	11	14	0	0
Killer whale (Western North Atlantic)	Delphinid	Sensitivity Attribute	Prey/Diet Specificity	2.04	2	8	10	5	2
Killer whale (Western North Atlantic)	Delphinid	Sensitivity Attribute	Reproductive Plasticity	1.6	1.4	16	5	2	2
Killer whale (Western North Atlantic)	Delphinid	Exposure Factor	Sea ice coverage (Standard anomaly)	1.6	2	14	8	2	1
Killer whale (Western North Atlantic)	Delphinid	Exposure Factor	Sea ice coverage (Variance ratio)	1.36	2	21	1	1	2
Killer whale (Western North Atlantic)	Delphinid	Exposure Factor	Sea level rise	1.24	2.2	19	6	0	0
Killer whale (Western North Atlantic)	Delphinid	Exposure Factor	Sea Surface Salinity (Standard anomaly)	2.48	2.4	6	8	4	7
Killer whale (Western North Atlantic)	Delphinid	Exposure Factor	Sea Surface Salinity (Variance ratio)	1.68	2.4	12	10	2	1
Killer whale (Western North Atlantic)	Delphinid	Exposure Factor	Sea Surface Temperature (Standard anomaly)	3.28	2.4	1	5	5	14
Killer whale (Western North Atlantic)	Delphinid	Exposure Factor	Sea Surface Temperature (Variance ratio)	1.12	2.4	22	3	0	0
Killer whale (Western North Atlantic)	Delphinid	Sensitivity Attribute	Site Fidelity	2.32	1.8	7	6	9	3
Killer whale (Western North Atlantic)	Delphinid	Sensitivity Attribute	Species Abundance	2.72	0.4	3	5	13	4
Killer whale (Western North Atlantic)	Delphinid	Sensitivity Attribute	Species Abundance Trend	2.24	0.4	5	12	5	3
Pilot whale, long-finned (Western North Atlantic)	Delphinid	Exposure Factor	Air Temperature (Standard anomaly)	2.733333333	2	4	2	3	6
[truncated: 917 more rows]
