# Supplementary material for: Vulnerability to climate change of United States marine mammal stocks in the western North Atlantic, Gulf of Mexico, and Caribbean
Source: PLoS One. 2023 Sep 20;18(9):e0290643. doi: 10.1371/journal.pone.0290643 (PMC10511136; doi:10.1371/journal.pone.0290643)
Supplement: S1 Table — List of all marine mammal stocks and stock groupings in the assessment. (XLSX) [file pone.0290643.s005.xlsx]

## Sheet: Sheet1
S1. Marine mammal stocks scored in the assessment of climate vulnerability. Status based on NOAA Fisheries 2020 Stock Assessment Reports (Hayes et al. 2021). Status: E - Endangered under ESA, D - Depleted under MMPA, S - Strategic under MMPA. GOMx - Gulf of Mexico. WNA - Western North Atlantic. BSE - Bay, sound, and estuary.
Species Common Name	Scientific Name	Stock	Functional Group	Status
Atlantic spotted dolphin	Stenella frontalis	GOMx	Delphinid
Atlantic spotted dolphin	Stenella frontalis	Puerto Rico and US Virgin Islands	Delphinid	S
Atlantic spotted dolphin	Stenella frontalis	WNA	Delphinid
Atlantic white-sided dolphin	Lagenorhynchus acutus	WNA	Delphinid
Blainville's beaked whale	Mesoplodon densirostris	WNA	Ziphiid
Blue whale	Balaenoptera musculus	WNA	Mysticete	E, S, D
Clymene dolphin	Stenella clymene	GOMx	Delphinid	S
Common bottlenose dolphin	Tursiops truncatus	Biscayne Bay	Delphinid	S
Common bottlenose dolphin	Tursiops truncatus	Central Georgia Estuarine System	Delphinid	S
Common bottlenose dolphin	Tursiops truncatus	Charleston Estuarine System	Delphinid	S
Common bottlenose dolphin	Tursiops truncatus	Florida Bay	Delphinid
Common bottlenose dolphin	Tursiops truncatus	GOMx BSE/Apalachee Bay	Delphinid	S
Common bottlenose dolphin	Tursiops truncatus	GOMx BSE/Barataria Bay Estuarine System	Delphinid	S
Common bottlenose dolphin	Tursiops truncatus	GOMx BSE/Calcasieu Lake	Delphinid	S
Common bottlenose dolphin	Tursiops truncatus	GOMx BSE/Caloosahatchee River	Delphinid	S
Common bottlenose dolphin	Tursiops truncatus	GOMx BSE/Choctawhatchee Bay	Delphinid	S
Common bottlenose dolphin	Tursiops truncatus	GOMx BSE/Chokoloskee Bay, Ten Thousand Islands, Gullivan Bay	Delphinid	S
Common bottlenose dolphin	Tursiops truncatus	GOMx BSE/Copano Bay, Aransas Bay, San Antonio Bay, Redfish Bay, Espiritu Santo Bay	Delphinid	S
Common bottlenose dolphin	Tursiops truncatus	GOMx BSE/Estero Bay	Delphinid	S
Common bottlenose dolphin	Tursiops truncatus	GOMx BSE/Florida Keys (southwest Marathon Key to Marquesas Keys)	Delphinid	S
Common bottlenose dolphin	Tursiops truncatus	GOMx BSE/Galveston Bay, East Bay, Trinity Bay	Delphinid	S
Common bottlenose dolphin	Tursiops truncatus	GOMx BSE/Laguna Madre	Delphinid	S
Common bottlenose dolphin	Tursiops truncatus	GOMx BSE/Matagorda Bay, Tres Palacios Bay, Lavaca Bay	Delphinid	S
Common bottlenose dolphin	Tursiops truncatus	GOMx BSE/Mississippi River Delta	Delphinid	S
Common bottlenose dolphin	Tursiops truncatus	GOMx BSE/Mississippi Sound, Lake Borgne, Bay Boudreau	Delphinid	S
Common bottlenose dolphin	Tursiops truncatus	GOMx BSE/Mobile Bay, Bonsecour Bay	Delphinid	S
Common bottlenose dolphin	Tursiops truncatus	GOMx BSE/Nueces Bay, Corpus Christi Bay	Delphinid	S
Common bottlenose dolphin	Tursiops truncatus	GOMx BSE/Pensacola Bay, East Bay	Delphinid	S
Common bottlenose dolphin	Tursiops truncatus	GOMx BSE/Perdido Bay	Delphinid	S
Common bottlenose dolphin	Tursiops truncatus	GOMx BSE/Pine Island Sound, Charlotte Harbor, Gasparilla Sound, Lemon Bay	Delphinid	S
Common bottlenose dolphin	Tursiops truncatus	GOMx BSE/Sabine Lake	Delphinid	S
Common bottlenose dolphin	Tursiops truncatus	GOMx BSE/Sarasota Bay, Little Sarasota Bay	Delphinid
Common bottlenose dolphin	Tursiops truncatus	GOMx BSE/St. Andrew Bay	Delphinid
Common bottlenose dolphin	Tursiops truncatus	GOMx BSE/St. Joseph Bay	Delphinid
Common bottlenose dolphin	Tursiops truncatus	GOMx BSE/St. Joseph Sound, Clearwater Harbor	Delphinid	S
Common bottlenose dolphin	Tursiops truncatus	GOMx BSE/St. Vincent Sound, Apalachicola Bay, St. George Sound	Delphinid	S
Common bottlenose dolphin	Tursiops truncatus	GOMx BSE/Tampa Bay	Delphinid	S
Common bottlenose dolphin	Tursiops truncatus	GOMx BSE/Terrebonne-Timbalier Bay Estuarine System	Delphinid
Common bottlenose dolphin	Tursiops truncatus	GOMx BSE/Vermilion Bay, West Cote Blanche Bay, Atchafalaya Bay	Delphinid	S
Common bottlenose dolphin	Tursiops truncatus	GOMx BSE/Waccasassa Bay, Withlacoochee Bay, Crystal Bay	Delphinid	S
Common bottlenose dolphin	Tursiops truncatus	GOMx BSE/West Bay	Delphinid
Common bottlenose dolphin	Tursiops truncatus	GOMx BSE/Whitewater Bay	Delphinid	S
Common bottlenose dolphin	Tursiops truncatus	GOMx, Continental shelf	Delphinid
Common bottlenose dolphin	Tursiops truncatus	GOMx, eastern coastal	Delphinid
Common bottlenose dolphin	Tursiops truncatus	GOMx, northern coastal	Delphinid
Common bottlenose dolphin	Tursiops truncatus	GOMx, Oceanic	Delphinid
Common bottlenose dolphin	Tursiops truncatus	GOMx, western coastal	Delphinid
Common bottlenose dolphin	Tursiops truncatus	Indian River Lagoon Estuarine System	Delphinid	S
Common bottlenose dolphin	Tursiops truncatus	Jacksonville Estuarine System	Delphinid	S
Common bottlenose dolphin	Tursiops truncatus	Northern Georgia/ Southern South Carolina Estuarine System	Delphinid	S
Common bottlenose dolphin	Tursiops truncatus	Northern North Carolina Estuarine System	Delphinid	S
Common bottlenose dolphin	Tursiops truncatus	Northern South Carolina Estuarine System	Delphinid	S
Common bottlenose dolphin	Tursiops truncatus	Puerto Rico and US Virgin Islands	Delphinid	S
Common bottlenose dolphin	Tursiops truncatus	Southern Georgia Estuarine System	Delphinid	S
Common bottlenose dolphin	Tursiops truncatus	Southern North Carolina Estuarine System	Delphinid	S
Common bottlenose dolphin	Tursiops truncatus	WNA, migratory coastal group	Delphinid	S
		WNA, northern migratory coastal
		WNA, southern migratory coastal
Common bottlenose dolphin	Tursiops truncatus	WNA, non-migratory coastal group	Delphinid	S
		WNA, South Carolina/Georgia coastal
		WNA, northern Florida coastal
		WNA, central Florida coastal
Common bottlenose dolphin	Tursiops truncatus	WNA, offshore	Delphinid
Common dolphin	Delphinus delphis delphis	WNA, offshore	Delphinid
Cuvier's beaked whale	Ziphius cavirostris	GOMx	Ziphiid
Cuvier's beaked whale	Ziphius cavirostris	Puerto Rico and US Virgin Islands	Ziphiid	S
Cuvier's beaked whale	Ziphius cavirostris	WNA	Ziphiid
False killer whale	Pseudorca crassidens	GOMx	Delphinid
False killer whale	Pseudorca crassidens	WNA	Delphinid
Fin whale	Balaenoptera physalus	WNA	Mysticete	E, S, D
Fraser's dolphin	Lagenodelphis hosei	GOMx	Delphinid
Fraser's dolphin	Lagenodelphis hosei	WNA	Delphinid
Gervais' beaked whale	Mesoplodon europaeus	WNA	Ziphiid
Gray seal	Halichoerus grypus grypus	WNA	Pinniped
Harbor porpoise	Phocoena phocoena phocoena	Gulf of Maine/Bay of Fundy	Delphinid
Harbor seal	Phoca vitulina	WNA	Pinniped
Harp seal	Pagophilus groenlandicus	WNA	Pinniped
Hooded seal	Cystophora cristata	WNA	Pinniped
Humpback whale	Megaptera novaeangliae	Gulf of Maine	Mysticete
Killer whale	Orcinus orca	GOMx	Delphinid
Killer whale	Orcinus orca	WNA	Delphinid
Kogia sp. group	Kogia sima; Kogia breviceps	GOMx	Other Odontocete
Kogia sp. group	Kogia sima; Kogia breviceps	WNA	Other Odontocete
Long-finned pilot whale	Globicephala melas	WNA	Delphinid
Melon-headed whale	Peponocephala electra	GOMx	Delphinid
Melon-headed whale	Peponocephala electra	WNA	Delphinid
Mesoplodon sp. group	Mesoplodon densirostris; Mesoplodon europaeus	GOMx	Ziphiid
Minke whale	Balaenoptera acutorostrata acutorostrata	Canadian east coast	Mysticete
North Atlantic right whale	Eubalaena glacialis	Western Atlantic	Mysticete	E, S, D
Northern bottlenose whale	Hyperoodon ampullatus	WNA	Delphinid
Pantropical spotted dolphin	Stenella attenuata	GOMx	Delphinid
Pygmy killer whale	Feresa attenuata	GOMx	Delphinid
Pygmy killer whale	Feresa attenuata	WNA	Delphinid
Rice's whale	Balaenoptera ricei	GOMx	Mysticete	E, S, D
Risso's dolphin	Grampus griseus	GOMx	Delphinid
Risso's dolphin	Grampus griseus	WNA	Delphinid
Rough-toothed dolphin	Steno bredanensis	GOMx	Delphinid
Rough-toothed dolphin	Steno bredanensis	WNA	Delphinid
Sei whale	Balaenoptera borealis	Nova Scotia	Mysticete	E, S, D
Short-finned pilot whale	Globicephala macrorhynchus	GOMx	Delphinid
Short-finned pilot whale	Globicephala macrorhynchus	Puerto Rico and US Virgin Islands	Delphinid	S
Short-finned pilot whale	Globicephala macrorhynchus	WNA	Delphinid
Sowerby's beaked whale	Mesoplodon bidens	WNA	Ziphiid
Sperm Whale	Physeter macrocephalus	GOMx	Other Odontocete	E, S, D
Sperm Whale	Physeter macrocephalus	North Atlantic	Other Odontocete	E, S, D
Sperm Whale	Physeter macrocephalus	Puerto Rico and US Virgin Islands	Other Odontocete	E, S, D
Spinner dolphin	Stenella longirostris	GOMx	Delphinid	S
Spinner dolphin	Stenella longirostris	Puerto Rico and US Virgin Islands	Delphinid	S
Stenella sp. group	Stenella attenuata; Stenella clymene; Stenella longirostris	WNA	Delphinid
Striped dolphin	Stenella coeruleoalba	GOMx	Delphinid	S
Striped dolphin	Stenella coeruleoalba	WNA	Delphinid
True's beaked whale	Mesoplodon mirus	WNA	Ziphiid
White-beaked dolphin	Lagenorhynchus albirostris	WNA	Delphinid
