# Supplementary material for: Vulnerability to climate change of United States marine mammal stocks in the western North Atlantic, Gulf of Mexico, and Caribbean
Source: PLoS One. 2023 Sep 20;18(9):e0290643. doi: 10.1371/journal.pone.0290643 (PMC10511136; doi:10.1371/journal.pone.0290643)
Supplement: S2 Table — (XLSX) [file pone.0290643.s006.xlsx]

## Sheet: Sheet1
S3. Stock vulnerability, exposure, sensitivity, data quality, and response category scores of 108 stocks of marine mammals from the western North Atlantic, Gulf of Mexico, and Caribbean Sea. Status based on NOAA Fisheries 2020 Stock Assessment Reports (Hayes et al. 2021). Status: E - Endangered under ESA, D - Depleted under MMPA, S - Strategic under MMPA. GOMx - Gulf of Mexico. WNA - Western Nort…
Stock Name	Exposure	Sensitivity	Vulnerability	Data quality	Distribution Response	Abundance Response	Phenology Response
Atlantic spotted dolphin (GOMx)	Very High	Moderate	High	0.85	High	Low	Moderate
Atlantic spotted dolphin (Puerto Rico and US Virgin Islands)S	Very High	Moderate	High	0.7	Moderate	Moderate	Moderate
Atlantic spotted dolphin (WNA)	Very High	Low	Moderate	0.85	High	Low	Low
Atlantic white-sided dolphin (WNA)	High	Low	Low	0.89	High	Low	Moderate
Blainville's beaked whale (WNA)	High	Moderate	Moderate	0.37	Moderate	Moderate	Moderate
Blue whale (WNA)E, S, D	High	High	High	0.81	High	High	High
Clymene dolphin (GOMx)S	Very High	Moderate	High	0.81	High	Low	Moderate
Common bottlenose dolphin (Biscayne Bay)S	Very High	Very High	Very High	0.96	High	High	High
Common bottlenose dolphin (Central Georgia Estuarine System)S	Very High	Very High	Very High	0.93	High	High	High
Common bottlenose dolphin (Charleston Estuarine System)S	Very High	Very High	Very High	0.96	High	High	High
Common bottlenose dolphin (Florida Bay)	Very High	Very High	Very High	0.93	High	High	High
Common bottlenose dolphin (GOMx BSE/Apalachee Bay)S	Very High	High	Very High	0.74	High	High	High
Common bottlenose dolphin (GOMx BSE/Barataria Bay Estuarine System)S	Very High	Very High	Very High	0.96	Very High	Very High	Very High
Common bottlenose dolphin (GOMx BSE/Calcasieu Lake)S	Very High	High	Very High	0.81	High	High	High
Common bottlenose dolphin (GOMx BSE/Caloosahatchee River)S	Very High	Very High	Very High	0.85	High	High	High
Common bottlenose dolphin (GOMx BSE/Choctawhatchee Bay)S	Very High	Very High	Very High	0.93	Very High	Very High	High
Common bottlenose dolphin (GOMx BSE/Chokoloskee Bay, Ten Thousand Islands, Gullivan Bay)S	Very High	Very High	Very High	0.81	Very High	High	High
Common bottlenose dolphin (GOMx BSE/Copano Bay, Aransas Bay, San Antonio Bay, Redfish Bay, Espiritu Santo Bay)S	Very High	Very High	Very High	0.96	Very High	High	High
Common bottlenose dolphin (GOMx BSE/Estero Bay)S	Very High	Very High	Very High	0.89	High	High	High
Common bottlenose dolphin (GOMx BSE/Florida Keys (southwest Marathon Key to Marquesas Keys))S	Very High	High	Very High	0.85	High	High	High
Common bottlenose dolphin (GOMx BSE/Galveston Bay, East Bay, Trinity Bay)S	Very High	Very High	Very High	0.96	Very High	High	High
Common bottlenose dolphin (GOMx BSE/Laguna Madre)S	Very High	Very High	Very High	0.93	High	High	High
Common bottlenose dolphin (GOMx BSE/Matagorda Bay, Tres Palacios Bay, Lavaca Bay)S	Very High	High	Very High	0.96	High	High	High
Common bottlenose dolphin (GOMx BSE/Mississippi River Delta)S	Very High	Very High	Very High	0.96	High	High	High
Common bottlenose dolphin (GOMx BSE/Mississippi Sound, Lake Borgne, Bay Boudreau)S	Very High	High	Very High	0.96	High	High	High
Common bottlenose dolphin (GOMx BSE/Mobile Bay, Bonsecour Bay)S	Very High	High	Very High	0.93	High	High	High
Common bottlenose dolphin (GOMx BSE/Nueces Bay, Corpus Christi Bay)S	Very High	Very High	Very High	0.93	Very High	High	High
Common bottlenose dolphin (GOMx BSE/Pensacola Bay, East Bay)S	Very High	Very High	Very High	0.93	Very High	Very High	Very High
Common bottlenose dolphin (GOMx BSE/Perdido Bay)S	Very High	Very High	Very High	0.93	Very High	Very High	Very High
Common bottlenose dolphin (GOMx BSE/Pine Island Sound, Charlotte Harbor, Gasparilla Sound, Lemon Bay)S	Very High	Very High	Very High	0.96	Very High	Very High	Very High
Common bottlenose dolphin (GOMx BSE/Sabine Lake)S	Very High	Very High	Very High	0.96	Very High	High	High
Common bottlenose dolphin (GOMx BSE/Sarasota Bay, Little Sarasota Bay)	Very High	Very High	Very High	1	Very High	Very High	Very High
Common bottlenose dolphin (GOMx BSE/St. Andrew Bay)	Very High	Very High	Very High	0.93	Very High	Very High	Very High
Common bottlenose dolphin (GOMx BSE/St. Joseph Bay)	Very High	Very High	Very High	0.93	High	High	High
Common bottlenose dolphin (GOMx BSE/St. Joseph Sound, Clearwater Harbor)S	Very High	Very High	Very High	0.93	Very High	Very High	Very High
Common bottlenose dolphin (GOMx BSE/St. Vincent Sound, Apalachicola Bay, St. George Sound)S	Very High	Very High	Very High	0.93	High	Very High	High
Common bottlenose dolphin (GOMx BSE/Tampa Bay)S	Very High	Very High	Very High	0.93	Very High	Very High	Very High
Common bottlenose dolphin (GOMx BSE/Terrebonne-Timbalier Bay Estuarine System)	Very High	Very High	Very High	0.89	High	High	High
Common bottlenose dolphin (GOMx BSE/Vermilion Bay, West Cote Blanche Bay, Atchafalaya Bay)S	Very High	Very High	Very High	0.89	Very High	Very High	Very High
Common bottlenose dolphin (GOMx BSE/Waccasassa Bay, Withlacoochee Bay, Crystal Bay)S	Very High	Very High	Very High	0.78	High	Very High	High
Common bottlenose dolphin (GOMx BSE/West Bay)	Very High	Very High	Very High	0.96	Very High	Very High	High
Common bottlenose dolphin (GOMx BSE/Whitewater Bay)S	Very High	High	Very High	0.78	High	High	High
Common bottlenose dolphin (GOMx, continental shelf)	Very High	Moderate	High	0.89	Moderate	Moderate	Moderate
Common bottlenose dolphin (GOMx, eastern coastal)	Very High	High	Very High	0.93	Moderate	Moderate	Moderate
Common bottlenose dolphin (GOMx, northern coastal)	Very High	High	Very High	0.93	High	High	High
Common bottlenose dolphin (GOMx, oceanic)	Very High	Moderate	High	0.85	Moderate	Low	Low
Common bottlenose dolphin (GOMx, western coastal)	Very High	Moderate	High	0.93	Moderate	Moderate	Moderate
Common bottlenose dolphin (Indian River Lagoon Estuarine System)S	Very High	Very High	Very High	1	Very High	Very High	High
Common bottlenose dolphin (Jacksonville Estuarine System)S	Very High	Very High	Very High	0.93	High	High	High
Common bottlenose dolphin (Northern Georgia/ Southern South Carolina Estuarine System)S	Very High	Very High	Very High	0.93	High	High	High
Common bottlenose dolphin (Northern North Carolina Estuarine System)S	Very High	Very High	Very High	1	High	High	High
Common bottlenose dolphin (Northern South Carolina Estuarine System)S	Very High	Very High	Very High	0.96	High	High	High
Common bottlenose dolphin (Puerto Rico and US Virgin Islands)S	Very High	Moderate	High	0.59	Moderate	Moderate	Moderate
Common bottlenose dolphin (Southern Georgia Estuarine System)S	Very High	High	Very High	0.96	High	High	High
Common bottlenose dolphin (Southern North Carolina Estuarine System)S	Very High	Very High	Very High	1	High	High	High
Common bottlenose dolphin (WNA, migratory coastal group)S	Very High	Moderate	High	0.96	High	Moderate	Moderate
Common bottlenose dolphin (WNA, non-migratory coastal group)S	Very High	Moderate	High	0.96	Moderate	Moderate	Moderate
Common bottlenose dolphin (WNA, offshore)	High	Low	Low	0.93	High	Low	High
Common dolphin (WNA, offshore)	High	Low	Low	0.85	High	Low	Moderate
Cuvier's beaked whale (GOMx)	Very High	High	Very High	0.7	Moderate	Moderate	Moderate
Cuvier's beaked whale (Puerto Rico and US Virgin Islands)S	Very High	Moderate	High	0.59	Moderate	Moderate	Moderate
Cuvier's beaked whale (WNA)	High	Moderate	Moderate	0.41	Moderate	Moderate	Moderate
False killer whale (GOMx)	Very High	Moderate	High	0.59	High	Moderate	Moderate
False killer whale (WNA)	Very High	Low	Moderate	0.59	High	Low	Moderate
Fin whale (WNA)E, S, D	Very High	Moderate	High	0.89	Low	Moderate	Low
Fraser's dolphin (GOMx)	High	High	High	0.78	High	High	High
Fraser's dolphin (WNA)	Moderate	Low	Low	0.26	High	Low	High
Gervais' beaked whale (WNA)	High	Moderate	Moderate	0.26	Moderate	Moderate	Moderate
Gray seal (WNA)	High	Moderate	Moderate	1	Moderate	Moderate	Moderate
Harbor porpoise (Gulf of Maine/Bay of Fundy)	Moderate	Low	Low	0.93	Moderate	Low	Moderate
Harbor seal (WNA)	Moderate	Moderate	Moderate	0.96	Moderate	Moderate	Moderate
Harp seal (WNA)	High	Moderate	Moderate	1	High	Moderate	High
Hooded seal (WNA)	High	High	High	0.89	High	High	High
Humpback whale (Gulf of Maine)	High	High	High	1	High	High	High
Killer whale (GOMx)	High	Moderate	Moderate	0.85	High	Moderate	Moderate
Killer whale (WNA)	Very High	Moderate	High	0.7	Moderate	Moderate	Moderate
Kogia sp. group (GOMx)	High	Moderate	Moderate	0.67	High	Moderate	Moderate
Kogia sp. group (WNA)	Very High	Low	Moderate	0.81	High	Low	Low
Long-finned pilot whale (WNA)	High	Moderate	Moderate	0.85	High	Moderate	High
Melon-headed whale (GOMx)	High	Moderate	Moderate	0.81	High	Low	Low
Melon-headed whale (WNA)	Very High	Moderate	High	0	High	Low	Low
Mesoplodon sp. group (GOMx)	Very High	Moderate	High	0.67	Moderate	Moderate	Moderate
Minke whale (Canadian east coast)	Very High	Low	Moderate	0.81	Moderate	Low	Moderate
North Atlantic right whale (Western Atlantic)E, S, D	Very High	Very High	Very High	1	High	Very High	High
Northern bottlenose whale (WNA)	High	Moderate	Moderate	0.67	Moderate	Low	Low
Pantropical spotted dolphin (GOMx)	Very High	Low	Moderate	0.89	High	Low	Moderate
Pygmy killer whale (GOMx)	High	High	High	0.63	High	Moderate	High
Pygmy killer whale (WNA)	Very High	Moderate	High	0	Moderate	Low	Low
Rice's whale (GOMx)E, S, D	Very High	Very High	Very High	0.63	Very High	Very High	Very High
Risso's dolphin (GOMx)	Very High	Moderate	High	0.93	Moderate	Moderate	Moderate
Risso's dolphin (WNA)	High	Moderate	Moderate	0.93	High	Moderate	High
Rough-toothed dolphin (GOMx)	Very High	Low	Moderate	0.81	High	Low	Moderate
Rough-toothed dolphin (WNA)	Moderate	Low	Low	0.52	High	Low	Moderate
Sei whale (Nova Scotia)E, S, D	Very High	Moderate	High	0.74	High	Moderate	High
Short-finned pilot whale (GOMx)	Very High	Moderate	High	0.85	High	Moderate	Moderate
Short-finned pilot whale (Puerto Rico and US Virgin Islands)S	Very High	Moderate	High	0.7	Moderate	Moderate	Moderate
Short-finned pilot whale (WNA)	High	Moderate	Moderate	0.93	High	Moderate	Moderate
Sowerby's beaked whale (WNA)	Very High	Moderate	High	0.37	Low	Low	Low
Sperm Whale (GOMx)E, S, D	High	High	High	0.93	Moderate	Moderate	Moderate
Sperm Whale (North Atlantic)E, S, D	High	High	High	0.96	High	Low	Low
Sperm Whale (Puerto Rico and US Virgin Islands)E, S, D	High	High	High	0.63	Moderate	Moderate	Moderate
Spinner dolphin (GOMx)S	Very High	Low	Moderate	0.85	High	Low	Low
Spinner dolphin (Puerto Rico and US Virgin Islands)S	Very High	Moderate	High	0.7	Moderate	Low	Moderate
Stenella sp. group (WNA)	High	Moderate	Moderate	0.74	High	Low	Low
Striped dolphin (GOMx)S	Very High	Low	Moderate	0.78	High	Low	Low
Striped dolphin (WNA)	High	Low	Low	0.85	High	Low	Moderate
True's beaked whale (WNA)	Very High	Moderate	High	0.44	Moderate	Moderate	Low
White-beaked dolphin (WNA)	High	Low	Low	0.81	High	Low	Low
